# Supplementary material for: N-(3-Methyl­benzo­yl)-2-nitro­benzene­sulfonamide
Source: Acta Crystallogr Sect E Struct Rep Online. 2012 Jan 18;68(Pt 2):o462. doi: 10.1107/S160053681200164X (PMC3275215; doi:10.1107/S160053681200164X)
Supplement: Supplementary file 2 [file e-68-0o462-Isup2.hkl]

# 
# h,k,l, Fc-squared, Fo-squared, sigma(Fo-squared) and status flag 
# 
data_I
_shelx_title ' DAS61' 
_shelx_refln_list_code          4 
_shelx_F_calc_maximum      186.75 
_exptl_crystal_F_000      1328.00 
_reflns_d_resolution_high  0.8000 
 
loop_ 
 _symmetry_equiv_pos_as_xyz 
 'x, y, z' 
 '-x+1/2, -y, z+1/2' 
 'x+1/2, -y+1/2, -z' 
 '-x, y+1/2, -z+1/2' 
 '-x, -y, -z' 
 'x-1/2, y, -z-1/2' 
 '-x-1/2, y-1/2, z' 
 'x, -y-1/2, z-1/2' 
 
_cell_length_a    12.2270 
_cell_length_b    12.8540 
_cell_length_c    18.3170 
_cell_angle_alpha  90.000 
_cell_angle_beta   90.000 
_cell_angle_gamma  90.000 
 
_shelx_F_squared_multiplier     1.000 
 
loop_ 
 _refln_index_h 
 _refln_index_k 
 _refln_index_l 
 _refln_F_squared_calc 
 _refln_F_squared_meas 
 _refln_F_squared_sigma 
 _refln_observed_status 
   2   0   0    32655.78    30582.57     92.18 o 
   4   0   0     3810.89     3724.85     45.79 o 
   6   0   0       43.87       43.58      6.69 o 
   8   0   0       86.09       63.07      9.60 o 
  10   0   0       99.90       65.24     11.80 o 
  12   0   0        0.03        4.00      8.80 o 
  14   0   0      171.37      193.50     24.20 o 
   2   1   0      608.12      653.89     18.13 o 
   4   1   0      344.09      345.77      7.79 o 
   6   1   0     2371.42     2542.80     22.38 o 
   8   1   0      111.75      112.49     10.61 o 
  10   1   0     4401.92     4305.55     96.21 o 
  12   1   0      982.46     1063.93     32.81 o 
  14   1   0      580.82      667.41     41.16 o 
   0   2   0    12214.45    12956.30     53.14 o 
   2   2   0       76.80      122.06      3.41 o 
   4   2   0     1123.78      851.48     11.62 o 
   6   2   0       10.74        9.01      1.95 o 
   8   2   0      309.83      376.99     15.53 o 
  10   2   0      119.25      156.08     16.93 o 
  12   2   0      649.92      672.88     37.80 o 
  14   2   0       70.61       75.71     17.21 o 
   2   3   0      518.94      404.00      6.76 o 
   4   3   0    10458.56    10777.65     50.70 o 
   6   3   0     5291.02     5550.15     36.31 o 
   8   3   0     3245.21     3270.19     35.31 o 
  10   3   0      278.80      262.77     22.13 o 
  12   3   0       12.34        0.64     10.53 o 
  14   3   0        0.40       -1.81     11.59 o 
   0   4   0    14823.11    15400.97     83.19 o 
   2   4   0     5341.49     5082.04     61.84 o 
   4   4   0     1500.47     1373.54     21.45 o 
   6   4   0        6.21       12.27      2.26 o 
   8   4   0     1646.17     1476.18     27.92 o 
  10   4   0     3199.41     3707.00     80.60 o 
  12   4   0      119.43       95.02     14.51 o 
  14   4   0      377.32      400.00     33.23 o 
   2   5   0    25459.47    25633.68     95.66 o 
   4   5   0    16935.33    17441.95    131.79 o 
   6   5   0     2069.83     2089.76     49.47 o 
   8   5   0        3.89        8.07      4.48 o 
  10   5   0      401.17      391.45     27.31 o 
  12   5   0      216.87      234.60     23.30 o 
  14   5   0       86.83       74.89     16.41 o 
   0   6   0     7025.43     7334.25     70.65 o 
   2   6   0      649.61      710.96     15.65 o 
   4   6   0        4.07        8.43      2.17 o 
   6   6   0      155.71      106.88     10.38 o 
   8   6   0     2166.65     2114.07     37.79 o 
  10   6   0      340.73      367.94     27.31 o 
  12   6   0       52.51       44.73     13.65 o 
  14   6   0       75.99       68.83     17.13 o 
   2   7   0     1107.97     1313.90     22.83 o 
   4   7   0      604.69      605.12     15.99 o 
   6   7   0        0.87       -3.95      3.95 o 
   8   7   0      845.99      792.44     44.20 o 
  10   7   0      170.76      209.73     22.69 o 
  12   7   0      113.36      166.26     21.73 o 
   0   8   0       42.60       23.84      5.29 o 
   2   8   0      322.92      293.07     11.82 o 
   4   8   0     2253.76     2188.82     25.90 o 
   6   8   0       37.73       17.46      5.85 o 
   8   8   0       93.40       80.62     11.86 o 
  10   8   0      132.61      124.57     17.83 o 
  12   8   0        8.16      -10.42     10.42 o 
   2   9   0        1.99        1.23      3.30 o 
   4   9   0     4030.88     3689.44     66.47 o 
   6   9   0      458.95      436.98     25.30 o 
   8   9   0       47.23       26.98      7.22 o 
  10   9   0       12.17        7.46      9.02 o 
  12   9   0      386.89      464.54     36.79 o 
   0  10   0     1994.31     1937.10     48.09 o 
   2  10   0     3242.75     3203.85     43.55 o 
   4  10   0     2235.17     2005.67     54.11 o 
   6  10   0       30.17       54.00      9.60 o 
   8  10   0      190.13      185.45     18.18 o 
  10  10   0      471.82      397.83    122.16 o 
   2  11   0      127.75       97.24      8.86 o 
   4  11   0      228.20      223.62     19.59 o 
   6  11   0       82.78       51.82     10.58 o 
   8  11   0        0.06       10.81      8.56 o 
  10  11   0      463.25      509.90     25.45 o 
   0  12   0      535.58      528.65     28.74 o 
   2  12   0       26.65        7.28      5.03 o 
   4  12   0      589.35      506.67     30.22 o 
   6  12   0        9.70       13.17      6.78 o 
   8  12   0      128.69       87.68     15.08 o 
  10  12   0      151.83      181.75     16.82 o 
   2  13   0      512.53      495.64     20.53 o 
   4  13   0       77.05       69.61     12.58 o 
   6  13   0       22.68       15.08      9.37 o 
   8  13   0       99.67       85.86     15.96 o 
   0  14   0     1101.26     1129.13     45.33 o 
   2  14   0      479.23      526.56     22.10 o 
   4  14   0      535.50      533.28     34.14 o 
   6  14   0        4.99       -1.94      9.32 o 
   2  15   0        2.27       -6.65      6.65 o 
   4  15   0      155.77      111.31     17.40 o 
   0  16   0      218.49      250.03     24.87 o 
   1   1   1     8913.42     9181.83    146.65 o 
   2   1   1     2077.50     2300.41     12.76 o 
   3   1   1      156.67      114.31      6.24 o 
   4   1   1      152.92      138.85      3.79 o 
   5   1   1      108.90      110.34      3.74 o 
   6   1   1       16.44       12.92      1.96 o 
   7   1   1     1321.17     1284.93     14.23 o 
   8   1   1      173.06      210.54      8.13 o 
   9   1   1     1222.62     1226.80     20.84 o 
  10   1   1      330.92      346.90     12.13 o 
  11   1   1       16.72       15.49      4.25 o 
  12   1   1      741.01      802.44     20.41 o 
  13   1   1      118.09      148.45     11.94 o 
  14   1   1      151.60      171.50     13.21 o 
  15   1   1       63.54       77.99     19.50 o 
   0   2   1       19.04       36.34      2.21 o 
   1   2   1     6256.41     6124.51     27.12 o 
   2   2   1    14879.25    14682.18     32.99 o 
   3   2   1    23631.11    23416.67     72.04 o 
   4   2   1      126.55      110.30      4.01 o 
   5   2   1     2798.73     2615.68     24.70 o 
   6   2   1     1165.32     1150.11     12.59 o 
   7   2   1       54.69       58.16      3.90 o 
   8   2   1     2084.43     2204.83     30.42 o 
   9   2   1      912.98      838.20     19.97 o 
  10   2   1      452.54      454.49     15.89 o 
  11   2   1     1568.22     1640.45     31.51 o 
  12   2   1       27.42       19.23      6.86 o 
  13   2   1      667.23      805.73     30.70 o 
  14   2   1       54.48       45.14      9.85 o 
  15   2   1        0.21        6.78      8.07 o 
   1   3   1    17347.77    17413.57     38.62 o 
   2   3   1     8057.68     7936.23     50.64 o 
   3   3   1     5024.33     5246.14     25.63 o 
   4   3   1     1473.57     1462.70     21.79 o 
   5   3   1     2357.27     2442.72     19.56 o 
   6   3   1      104.55      133.50      4.15 o 
   7   3   1     1641.84     1643.96     14.84 o 
   8   3   1      116.33      148.96      9.89 o 
   9   3   1     2956.77     3073.08     47.96 o 
  10   3   1      301.82      280.49     15.64 o 
  11   3   1      325.87      276.55     16.55 o 
  12   3   1      537.33      577.26     65.39 o 
  13   3   1       16.58       13.50      7.11 o 
  14   3   1       18.41        5.79      7.57 o 
  15   3   1      114.10      147.86     16.31 o 
   0   4   1      933.17      965.55     20.55 o 
   1   4   1      102.19       98.68      3.47 o 
   2   4   1      108.72       83.77      3.13 o 
   3   4   1      285.16      288.47      5.28 o 
   4   4   1     1603.23     1760.48     13.99 o 
   5   4   1     3384.13     3277.46     36.74 o 
   6   4   1       91.68      127.28      5.06 o 
   7   4   1     1067.66     1074.70     13.38 o 
   8   4   1        4.41        4.39      2.42 o 
   9   4   1      209.39      177.93     12.60 o 
  10   4   1      512.15      535.30     22.31 o 
  11   4   1      891.76      959.55     30.79 o 
  12   4   1        0.65       -8.30      8.30 o 
  13   4   1        4.26       -8.78      8.78 o 
  14   4   1        9.23        9.12      8.32 o 
   1   5   1     2540.30     2885.38     20.26 o 
   2   5   1     1121.34     1127.41     12.56 o 
   3   5   1     2564.17     2769.51     16.09 o 
   4   5   1     1178.25     1332.94     12.74 o 
   5   5   1       18.45       15.79      1.73 o 
   6   5   1       65.14       63.24      4.47 o 
   7   5   1      633.19      618.65     12.48 o 
   8   5   1      305.95      280.71      9.34 o 
   9   5   1       23.34       18.35      5.56 o 
  10   5   1        8.71        9.02      4.91 o 
  11   5   1      405.78      392.41     46.90 o 
  12   5   1       15.18        5.51      7.58 o 
  13   5   1       48.71       40.14      9.04 o 
  14   5   1       31.65       36.70      8.30 o 
   0   6   1      984.80     1034.10     18.89 o 
   1   6   1      567.28      582.59     10.00 o 
   2   6   1      667.06      580.49      9.96 o 
   3   6   1     1385.15     1157.78     12.64 o 
   4   6   1      117.38      120.90      4.30 o 
   5   6   1      389.34      319.31      8.34 o 
   6   6   1      279.53      304.10     12.35 o 
   7   6   1      152.00      166.12      9.57 o 
   8   6   1        1.62       -3.79      3.79 o 
   9   6   1       62.24       75.69      5.79 o 
  10   6   1        4.83       -1.38      4.88 o 
  11   6   1      180.68      153.20     26.14 o 
  12   6   1        2.51        7.10      8.96 o 
  13   6   1      368.63      381.81     22.73 o 
  14   6   1        0.07       -5.67      8.26 o 
   1   7   1     3418.21     3607.28     26.81 o 
   2   7   1      465.35      555.10     10.54 o 
   3   7   1       56.58       60.31      3.69 o 
   4   7   1      780.45      811.69     11.74 o 
   5   7   1      167.05      180.97      6.78 o 
   6   7   1       37.05       20.72      5.53 o 
   7   7   1     1629.60     1584.50     30.83 o 
   8   7   1       11.85        1.15      3.91 o 
   9   7   1     1636.41     1652.11     25.58 o 
  10   7   1      447.40      450.76     22.00 o 
  11   7   1        3.92        5.38      5.57 o 
  12   7   1      422.04      473.92     31.92 o 
  13   7   1      184.83      221.68     17.84 o 
   0   8   1      718.91      630.94     17.14 o 
   1   8   1      710.39      663.12     12.45 o 
   2   8   1      845.32      833.74     13.89 o 
   3   8   1     1644.44     1569.74     24.83 o 
   4   8   1      211.09      238.41      6.70 o 
   5   8   1      424.70      389.34     12.22 o 
   6   8   1        2.69        4.42      4.09 o 
   7   8   1        4.32        1.30      6.07 o 
   8   8   1       72.74       70.20      7.55 o 
   9   8   1       61.98       67.45      8.42 o 
  10   8   1       23.60       24.00      7.35 o 
  11   8   1      221.90      262.44     19.59 o 
  12   8   1        7.62       -7.68      7.68 o 
  13   8   1      361.42      461.20     25.59 o 
   1   9   1      550.77      551.04     12.56 o 
   2   9   1      877.32      836.58     14.92 o 
   3   9   1       66.87       61.25      4.93 o 
   4   9   1        7.06       10.65      3.40 o 
   5   9   1      796.78      777.56     23.11 o 
   6   9   1       60.28       53.82      6.26 o 
   7   9   1       70.45       85.92      8.73 o 
   8   9   1       92.99       95.81      9.06 o 
   9   9   1      501.52      476.53     17.43 o 
  10   9   1        2.38       -5.14      5.14 o 
  11   9   1        3.34       -6.53      6.53 o 
  12   9   1      281.45      310.58     21.47 o 
   0  10   1      301.12      317.21     17.83 o 
   1  10   1      112.00       96.42      5.87 o 
   2  10   1     1731.05     1738.11     22.84 o 
   3  10   1       80.02       95.34      5.96 o 
   4  10   1      511.41      490.78     19.10 o 
   5  10   1      378.50      390.51     17.36 o 
   6  10   1       24.29       12.30      4.57 o 
   7  10   1       33.14       22.08      5.50 o 
   8  10   1       65.71       54.29      7.91 o 
   9  10   1       17.06       15.92      5.47 o 
  10  10   1       55.72       70.62      9.01 o 
  11  10   1       68.08       97.13     23.69 o 
   1  11   1       12.32       10.79      3.96 o 
   2  11   1      859.09      818.48     16.73 o 
   3  11   1       98.03       85.43      5.79 o 
   4  11   1        0.67       -6.22      6.22 o 
   5  11   1      265.88      270.49     20.56 o 
   6  11   1       37.45       29.52      6.67 o 
   7  11   1      137.84       98.84     10.22 o 
   8  11   1       36.23       37.00     12.32 o 
   9  11   1       64.43       54.98     10.19 o 
  10  11   1        1.90        6.59      5.72 o 
  11  11   1        2.68       10.10      8.13 o 
   0  12   1      452.96      443.58     18.62 o 
   1  12   1      342.53      360.58     11.89 o 
   2  12   1      241.78      219.56      9.33 o 
   3  12   1       19.09        6.38      5.13 o 
   4  12   1       67.74       32.65      6.94 o 
   5  12   1      725.69      725.47     26.31 o 
   6  12   1       11.60        2.94      5.18 o 
   7  12   1      107.08       95.65     10.17 o 
   8  12   1       34.79       19.21      7.08 o 
   9  12   1       31.58       61.85     14.38 o 
  10  12   1        0.23        1.02      7.12 o 
   1  13   1      607.58      654.79     16.67 o 
   2  13   1        8.00        7.93      3.65 o 
   3  13   1        9.79        9.29      6.35 o 
   4  13   1       10.48       -1.64      6.26 o 
   5  13   1      290.77      279.51     17.41 o 
   6  13   1        0.89       -7.71      7.71 o 
   7  13   1      177.57      188.84     15.33 o 
   8  13   1      107.93      128.05     13.40 o 
   0  14   1      107.67      106.15     11.11 o 
   1  14   1       10.52       16.23      4.18 o 
   2  14   1       35.35       21.56      7.24 o 
   3  14   1       26.88       19.97      6.17 o 
   4  14   1        0.56       -2.12      6.32 o 
   5  14   1       19.50       21.55      6.41 o 
   6  14   1        3.58       -1.15      7.12 o 
   7  14   1       33.42       32.48      9.00 o 
   1  15   1        0.02       -2.30      6.17 o 
   2  15   1       66.55       57.24      7.39 o 
   3  15   1        2.98        4.72      6.39 o 
   4  15   1        3.50        0.18      6.85 o 
   5  15   1       66.29       56.31     13.55 o 
   0  16   1      208.24      286.46     26.00 o 
   1  16   1       58.44       61.39      9.95 o 
   2   0   2    33379.83    32881.41     74.92 o 
   3   0   2      189.01      163.11      4.35 o 
   4   0   2    29586.29    29758.77     62.48 o 
   5   0   2       92.97      152.26      6.23 o 
   6   0   2     1904.73     1661.21     16.95 o 
   7   0   2      606.85      574.48     30.52 o 
   8   0   2      513.22      482.67     17.30 o 
   9   0   2      820.62      722.15     22.78 o 
  10   0   2      222.28      194.67     12.96 o 
  11   0   2     3110.30     3284.78     54.18 o 
  12   0   2      455.02      537.68     31.55 o 
  13   0   2      177.04      162.29     14.85 o 
  14   0   2      498.59      498.34     36.38 o 
  15   0   2        7.67       20.94     13.11 o 
   1   1   2    16769.48    15880.31     81.43 o 
   2   1   2     9491.25     9756.61     68.90 o 
   3   1   2    29944.48    28594.14     77.69 o 
   4   1   2     8710.79     8306.39     71.55 o 
   5   1   2     2488.35     2279.24     16.64 o 
   6   1   2     8829.25     9035.30     97.38 o 
   7   1   2      141.94      232.42      6.27 o 
   8   1   2        1.22        7.24      2.75 o 
   9   1   2     1588.67     1737.09     24.66 o 
  10   1   2      201.25      183.01      8.87 o 
  11   1   2       99.86      121.05      7.90 o 
  12   1   2     1089.31     1146.58     28.09 o 
  13   1   2      694.84      752.97     24.19 o 
  14   1   2        0.44       24.76      8.20 o 
  15   1   2       68.89      106.58     21.11 o 
   0   2   2    20008.04    19865.79     75.26 o 
   1   2   2     3201.59     3431.84     17.31 o 
   2   2   2     1254.46     1134.54      7.96 o 
   3   2   2    31662.25    31219.31     70.77 o 
   4   2   2     1883.88     1894.47     19.97 o 
   5   2   2      110.54       97.77      8.45 o 
   6   2   2      710.21      696.82     11.75 o 
   7   2   2      302.97      339.14      8.76 o 
   8   2   2       29.49       31.95      4.88 o 
   9   2   2      423.33      455.35     14.97 o 
  10   2   2       38.75       33.59      7.57 o 
  11   2   2       13.86       12.39      4.79 o 
  12   2   2        6.09        7.65      8.02 o 
  13   2   2       88.93       80.30     11.20 o 
  14   2   2        8.58       11.94     10.87 o 
  15   2   2       27.11       40.69     10.43 o 
   1   3   2    19419.86    17799.25     71.51 o 
   2   3   2     2501.67     2423.73     17.61 o 
   3   3   2     1487.57     1504.98      8.67 o 
   4   3   2     5076.88     5163.38     23.40 o 
   5   3   2       15.53        7.29      1.48 o 
   6   3   2     3579.08     3754.80     23.38 o 
   7   3   2      205.87      260.04      6.66 o 
   8   3   2      734.03      787.80     14.34 o 
   9   3   2       71.83       71.65      8.12 o 
  10   3   2      164.89      145.33     11.76 o 
  11   3   2        0.08       -2.34      6.44 o 
  12   3   2        0.00       -5.00     10.09 o 
  13   3   2       72.60       61.18      9.51 o 
  14   3   2       26.33       17.00      8.49 o 
   0   4   2     3756.39     3953.12     30.72 o 
   1   4   2      768.31      805.28      8.66 o 
   2   4   2     1509.58     1627.99     10.69 o 
   3   4   2       92.64       98.09      3.43 o 
   4   4   2     3322.92     3765.90     19.15 o 
   5   4   2      601.19      566.30     10.89 o 
   6   4   2        2.26        2.61      1.37 o 
   7   4   2     1262.84     1307.02     20.74 o 
   8   4   2     3364.44     3411.94     57.72 o 
   9   4   2        7.11        6.64      5.24 o 
  10   4   2      452.30      471.98     20.81 o 
  11   4   2      414.50      421.01     20.93 o 
  12   4   2        0.64       -6.50      6.83 o 
  13   4   2       41.73       26.89      7.14 o 
  14   4   2      167.91      155.39     15.29 o 
   1   5   2     2487.74     2210.74     18.16 o 
   2   5   2     2405.81     2277.36     19.91 o 
   3   5   2     1269.10     1469.91     17.17 o 
   4   5   2    11161.02    11359.19     55.60 o 
   5   5   2      994.22      920.00     14.28 o 
   6   5   2      418.04      366.72     10.45 o 
   7   5   2      891.63      835.44     16.04 o 
   8   5   2       88.79       70.45      8.85 o 
   9   5   2      571.02      589.76     22.63 o 
  10   5   2       24.51       14.34      4.60 o 
  11   5   2       10.77        0.31      5.88 o 
  12   5   2       52.28       84.05     11.03 o 
  13   5   2      196.76      233.64     17.21 o 
  14   5   2        1.05      -10.15     10.15 o 
   0   6   2     1418.83     1741.45     24.51 o 
   1   6   2      707.07      681.15     11.24 o 
   2   6   2      225.74      195.94      6.99 o 
   3   6   2     3189.74     3354.50     25.02 o 
   4   6   2      121.74      111.18      4.18 o 
   5   6   2     1410.71     1499.47     21.74 o 
   6   6   2      849.73      781.58     19.91 o 
   7   6   2     2885.11     2907.77     39.44 o 
   8   6   2     1207.35     1226.64     24.30 o 
   9   6   2      164.94      142.08      9.19 o 
  10   6   2      674.22      657.31     37.24 o 
  11   6   2      436.70      534.51     43.47 o 
  12   6   2       15.03       17.61      7.01 o 
  13   6   2       97.06      106.93     12.99 o 
  14   6   2       21.36       23.80      6.96 o 
   1   7   2     5727.73     5736.88     34.16 o 
   2   7   2       64.06       59.54      3.71 o 
   3   7   2       25.05       33.89      3.36 o 
   4   7   2      102.22       91.17      4.06 o 
   5   7   2     1171.30     1252.93     17.46 o 
   6   7   2        1.63        6.70      4.90 o 
   7   7   2        6.50        6.83      4.02 o 
   8   7   2      235.04      269.73     11.48 o 
   9   7   2       62.24       69.26      7.03 o 
  10   7   2      132.19      111.26     13.56 o 
  11   7   2       80.27       82.80     10.96 o 
  12   7   2      133.83      138.43     14.07 o 
  13   7   2       14.35       17.50      8.35 o 
   0   8   2     1464.29     1535.08     26.96 o 
   1   8   2       37.24       36.16      3.43 o 
   2   8   2      186.15      171.61      6.51 o 
   3   8   2      358.95      393.80     11.38 o 
   4   8   2       47.66       38.99      3.78 o 
   5   8   2      772.81      727.38     26.29 o 
   6   8   2       82.15       68.30      7.41 o 
   7   8   2      330.99      287.31     14.40 o 
   8   8   2      197.52      189.97     12.14 o 
   9   8   2       77.96       59.35      8.66 o 
  10   8   2      248.82      247.61     17.05 o 
  11   8   2       39.75       45.92      8.97 o 
  12   8   2       68.66       62.69     15.39 o 
  13   8   2        5.79        2.87      8.50 o 
   1   9   2      280.16      269.19      8.70 o 
   2   9   2      145.08      118.74      5.83 o 
   3   9   2       26.08       19.37      3.32 o 
   4   9   2      516.77      519.74     14.00 o 
   5   9   2       23.11       17.52      4.42 o 
   6   9   2      413.60      411.23     17.52 o 
   7   9   2      146.32      162.04     11.32 o 
   8   9   2       36.10       35.84      6.95 o 
   9   9   2        4.89       -6.25      6.25 o 
  10   9   2      153.48      163.56     11.27 o 
  11   9   2       10.40        1.22      6.43 o 
  12   9   2        5.08        2.30      6.31 o 
   0  10   2      462.59      475.36     17.20 o 
   1  10   2     1019.52      999.14     17.46 o 
   2  10   2       23.91        8.99      3.24 o 
   3  10   2      775.74      796.87     18.42 o 
   4  10   2      193.74      213.36     13.05 o 
   5  10   2      130.83       98.07      9.18 o 
   6  10   2       22.22        0.35      4.92 o 
   7  10   2        5.18        5.84      4.90 o 
   8  10   2      459.31      466.69     29.18 o 
   9  10   2      115.48      126.01     14.81 o 
  10  10   2        1.06       -0.39      5.22 o 
  11  10   2      152.86      171.67     18.77 o 
   1  11   2     3663.06     3657.20     35.28 o 
   2  11   2     1666.11     1567.93     26.96 o 
   3  11   2      378.34      366.55     13.53 o 
   4  11   2      415.59      361.78     17.57 o 
   5  11   2      103.97       90.43      9.42 o 
   6  11   2       10.98        7.35     10.33 o 
   7  11   2       11.45       12.80      6.07 o 
   8  11   2        1.92       -7.70      8.99 o 
   9  11   2      260.20      295.97     25.08 o 
  10  11   2      104.08       97.74     12.65 o 
  11  11   2       29.50       27.20     14.17 o 
   0  12   2     1511.72     1441.60     33.03 o 
   1  12   2      392.26      419.08     15.15 o 
   2  12   2       52.09       34.00      5.74 o 
   3  12   2      174.00      200.63     10.72 o 
   4  12   2       83.30       59.70      8.16 o 
   5  12   2       12.64       11.83      5.82 o 
   6  12   2       53.87       31.96      6.77 o 
   7  12   2       34.23       35.00     10.53 o 
   8  12   2      102.73      109.41     16.93 o 
   9  12   2       36.76       45.63     12.71 o 
  10  12   2       19.99       20.58     11.45 o 
   1  13   2      115.46       99.22      8.13 o 
   2  13   2       25.23       12.46      4.23 o 
   3  13   2      242.40      225.68     15.26 o 
   4  13   2       11.91        3.57      6.60 o 
   5  13   2        0.72       -7.60      7.60 o 
   6  13   2       27.41       25.62      8.50 o 
   7  13   2        4.05        6.38      7.98 o 
   8  13   2        1.15      -13.88     13.88 o 
   0  14   2       20.17        5.86      7.60 o 
   1  14   2       24.27       18.45      5.05 o 
   2  14   2        1.81       -3.90      5.54 o 
   3  14   2       15.17       15.03      8.65 o 
   4  14   2       12.10        3.83      8.38 o 
   5  14   2        0.03      -11.14     11.14 o 
   6  14   2        3.64        3.36      8.16 o 
   7  14   2      100.43      106.59     17.52 o 
   1  15   2      309.16      326.89     18.70 o 
   2  15   2       36.59       30.46      6.51 o 
   3  15   2      263.35      283.39     25.99 o 
   4  15   2       11.09       -0.82     12.08 o 
   5  15   2        0.24       -8.28     10.32 o 
   0  16   2      214.63      277.99     26.33 o 
   1   1   3     2362.21     2274.14     16.89 o 
   2   1   3    34877.07    33689.69     58.36 o 
   3   1   3     1257.99     1320.71     33.05 o 
   4   1   3     1197.97     1084.31     21.84 o 
   5   1   3      194.64      231.78      6.75 o 
   6   1   3        2.29        3.61      1.96 o 
   7   1   3     1293.77     1308.12     16.98 o 
   8   1   3      205.21      217.47      8.39 o 
   9   1   3      785.18      752.09     19.07 o 
  10   1   3      240.57      243.91     14.01 o 
  11   1   3      247.29      267.86     16.56 o 
  12   1   3       40.53       56.10      7.38 o 
  13   1   3       65.93       55.30      8.36 o 
  14   1   3      463.40      485.01     20.92 o 
  15   1   3        2.23        3.45     10.19 o 
   0   2   3     4553.21     4021.94     37.60 o 
   1   2   3      129.64       61.05      2.51 o 
   2   2   3     5957.91     6785.36     28.15 o 
   3   2   3     4636.84     4427.81     33.02 o 
   4   2   3       19.40       15.64      2.13 o 
   5   2   3    12991.67    13740.49     48.03 o 
   6   2   3     3282.58     3334.73     25.78 o 
   7   2   3       21.94       14.78      3.58 o 
   8   2   3     2218.89     2109.56     36.03 o 
   9   2   3       22.41       19.59      4.25 o 
  10   2   3     1121.17     1150.53     25.06 o 
  11   2   3      121.87      102.59     10.55 o 
  12   2   3       79.16       72.11      7.60 o 
  13   2   3        1.23       -2.35      6.52 o 
  14   2   3      203.04      249.82     23.54 o 
  15   2   3       49.34       78.32     12.92 o 
   1   3   3     1191.09     1163.80     20.69 o 
   2   3   3     7080.34     6876.06     27.26 o 
   3   3   3        2.48        7.04      1.16 o 
   4   3   3     5188.25     4765.20     25.52 o 
   5   3   3      450.79      418.88      7.70 o 
   6   3   3     1170.00     1164.75     25.56 o 
   7   3   3       44.24       39.77      4.07 o 
   8   3   3     1052.65     1025.03     19.19 o 
   9   3   3        5.98       -4.11      4.58 o 
  10   3   3     1243.01     1250.93     32.53 o 
  11   3   3       12.93       11.87      6.28 o 
  12   3   3      553.44      559.16     36.54 o 
  13   3   3        1.27        3.77      8.43 o 
  14   3   3       11.56        4.15     19.30 o 
   0   4   3     1980.34     1937.42     31.62 o 
   1   4   3     1530.54     1593.87     12.57 o 
   2   4   3     2127.80     2260.57     15.63 o 
   3   4   3      637.61      760.16      7.33 o 
   4   4   3     1586.57     1626.01     15.84 o 
   5   4   3      616.95      559.02     15.79 o 
   6   4   3     1075.93     1001.02     23.88 o 
   7   4   3       43.15       54.47      5.57 o 
   8   4   3     3978.72     4137.65     43.61 o 
   9   4   3      155.32      156.47     11.91 o 
  10   4   3     1388.18     1463.41     35.98 o 
  11   4   3       14.97        6.91      4.80 o 
  12   4   3       17.05        4.66      7.49 o 
  13   4   3       18.02        6.24     10.48 o 
  14   4   3       35.81       29.64     17.40 o 
   1   5   3        1.56       13.21      1.41 o 
   2   5   3     8055.65     8610.92     32.53 o 
   3   5   3       24.92       20.15      1.84 o 
   4   5   3      101.59      131.60      4.51 o 
   5   5   3      437.30      457.52      9.90 o 
   6   5   3        0.01       10.38      4.28 o 
   7   5   3      499.04      480.00     16.39 o 
   8   5   3        4.79        9.15      3.92 o 
   9   5   3       83.25       93.62      9.64 o 
  10   5   3       32.47       19.90      5.93 o 
  11   5   3      387.30      420.46     21.17 o 
  12   5   3      125.96      134.94     13.22 o 
  13   5   3      139.36      137.08     14.12 o 
  14   5   3        3.83        8.27     14.33 o 
   0   6   3      986.25     1020.26     27.83 o 
   1   6   3      178.23      174.12      5.35 o 
   2   6   3      938.68      941.35     11.40 o 
   3   6   3      677.48      584.34      9.09 o 
   4   6   3     1248.57     1268.59     18.62 o 
   5   6   3      276.80      262.79     10.50 o 
   6   6   3     1733.50     1855.17     44.10 o 
   7   6   3       39.80       39.48     10.25 o 
   8   6   3      154.86      150.61      8.93 o 
   9   6   3       24.67       20.29      4.42 o 
  10   6   3        0.11       -1.40      5.00 o 
  11   6   3        6.13        4.85      5.21 o 
  12   6   3       25.56       24.49     10.65 o 
  13   6   3      110.72      130.86     13.96 o 
  14   6   3        1.74      -17.39     18.61 o 
   1   7   3     1865.36     2001.90     24.00 o 
   2   7   3     1349.92     1329.73     17.23 o 
   3   7   3      459.46      525.18     10.96 o 
   4   7   3      288.91      225.18      6.89 o 
   5   7   3       72.83       69.71      6.82 o 
   6   7   3     1142.87     1085.89     35.60 o 
   7   7   3      466.79      473.64     64.45 o 
   8   7   3       44.68       42.47      6.44 o 
   9   7   3      122.39       98.02      8.02 o 
  10   7   3      323.30      324.01     18.86 o 
  11   7   3       55.83       47.22      9.04 o 
  12   7   3      313.93      376.53     21.61 o 
  13   7   3      145.05      135.51     16.15 o 
   0   8   3     2766.31     2804.81     51.53 o 
   1   8   3      925.46      932.34     17.49 o 
   2   8   3      228.36      201.61      8.43 o 
   3   8   3       48.44       25.77      3.45 o 
   4   8   3      359.66      349.78     11.03 o 
   5   8   3       86.69       80.16      7.47 o 
   6   8   3     1622.49     1601.51     45.84 o 
   7   8   3      277.04      318.15     21.61 o 
   8   8   3      597.55      491.31     84.92 o 
   9   8   3       98.96      114.00     10.51 o 
  10   8   3      534.18      569.04     25.66 o 
  11   8   3       60.70       49.33      8.95 o 
  12   8   3       21.56       31.63      8.35 o 
  13   8   3       12.44       -4.91     11.98 o 
   1   9   3        1.53       -3.01      3.01 o 
   2   9   3      119.16      100.10      6.52 o 
   3   9   3       80.91       53.89      4.92 o 
   4   9   3     1088.37     1034.95     19.79 o 
   5   9   3      357.78      367.64     16.22 o 
   6   9   3      491.54      429.60     25.55 o 
   7   9   3      124.89      116.43     14.56 o 
   8   9   3      284.93      262.47     15.40 o 
   9   9   3       55.20       56.00      9.74 o 
  10   9   3      886.17      980.95     26.66 o 
  11   9   3       40.13       56.89     15.56 o 
  12   9   3      418.21      431.60     36.11 o 
   0  10   3     4792.09     4860.45     77.17 o 
   1  10   3       17.96       18.33      4.74 o 
   2  10   3       20.36       13.33      3.93 o 
   3  10   3        5.47        0.35      3.85 o 
   4  10   3       65.42       38.15      6.16 o 
   5  10   3       25.76       19.86      8.15 o 
   6  10   3       30.71       27.34      8.20 o 
   7  10   3       17.05        3.54      8.43 o 
   8  10   3       77.28       67.91     12.60 o 
   9  10   3      260.31      305.04     24.80 o 
  10  10   3        9.28        2.19      6.51 o 
  11  10   3       12.50        4.48     10.85 o 
   1  11   3      645.81      668.05     26.23 o 
   2  11   3      105.84      118.00     12.35 o 
   3  11   3      469.31      490.82     18.94 o 
   4  11   3      754.22      772.76     35.91 o 
   5  11   3        0.25       -8.38      8.38 o 
   6  11   3       19.23       22.07      8.40 o 
   7  11   3        0.31       -3.29      8.54 o 
   8  11   3        3.73        3.72      8.37 o 
   9  11   3       21.39       33.51     12.37 o 
  10  11   3       31.32       46.66     13.79 o 
   0  12   3        2.81        1.69      8.12 o 
   1  12   3      116.10      100.48      9.58 o 
   2  12   3       20.73       16.53     10.24 o 
   3  12   3        2.77       -0.25      4.88 o 
   4  12   3        5.54       -0.87      7.38 o 
   5  12   3       64.81       63.66     13.16 o 
   6  12   3      630.29      612.44     35.15 o 
   7  12   3       24.43       38.20     11.18 o 
   8  12   3      429.17      510.91     33.81 o 
   9  12   3       11.05       12.41      7.87 o 
   1  13   3        1.03       -4.34      5.74 o 
   2  13   3      392.74      380.58     18.21 o 
   3  13   3      265.17      262.20     23.03 o 
   4  13   3      622.70      624.62     35.75 o 
   5  13   3        0.39        2.52      8.57 o 
   6  13   3      243.58      235.13     23.77 o 
   7  13   3        3.52      -10.82     10.82 o 
   8  13   3       11.10        0.63      8.69 o 
   0  14   3      221.31      169.95     18.46 o 
   1  14   3        7.89       -7.68      7.68 o 
   2  14   3       16.70       16.35      6.10 o 
   3  14   3        0.58       -6.46      8.32 o 
   4  14   3       64.44       64.20     14.55 o 
   5  14   3       69.48       54.01     12.98 o 
   6  14   3      361.33      339.72     29.42 o 
   7  14   3      105.90       96.57     18.95 o 
   1  15   3        0.14       -3.91      6.49 o 
   2  15   3       49.63       48.88      8.11 o 
   3  15   3      103.53      138.37     19.09 o 
   4  15   3       84.04       77.14     14.90 o 
   0   0   4     3147.98     3632.71     31.93 o 
   1   0   4    17934.61    16981.73     41.11 o 
   2   0   4    20254.12    20954.39     65.97 o 
   3   0   4    25947.14    24997.98     63.60 o 
   4   0   4     1724.54     2038.66     17.77 o 
   5   0   4      210.04      190.99      5.64 o 
   6   0   4     2551.74     2850.86     57.29 o 
   7   0   4      940.44      950.97     15.23 o 
   8   0   4        1.03       -0.18      3.75 o 
   9   0   4      327.81      320.45     15.49 o 
  10   0   4       24.74       14.98      4.94 o 
  11   0   4      262.37      217.13     20.55 o 
  12   0   4       31.38       33.53     11.12 o 
  13   0   4     1070.63     1120.32     51.83 o 
  14   0   4        2.00        1.74     10.19 o 
  15   0   4      501.23      542.49     39.77 o 
   1   1   4     8234.23     8175.66     49.10 o 
   2   1   4    15256.97    15931.79     57.53 o 
   3   1   4       51.41       68.76      3.17 o 
   4   1   4     5563.22     5844.20     24.18 o 
   5   1   4     1320.09     1333.84     11.49 o 
   6   1   4        0.10       -0.30      1.22 o 
   7   1   4     1616.20     1549.71     27.56 o 
   8   1   4      848.99      798.45     25.96 o 
   9   1   4      669.35      646.00     17.60 o 
  10   1   4       28.96       20.57      4.44 o 
  11   1   4       32.64       20.04      6.05 o 
  12   1   4      154.86      162.00     11.38 o 
  13   1   4      144.80      158.66     12.03 o 
  14   1   4       49.53       56.30      8.56 o 
  15   1   4      274.06      324.95     32.35 o 
   0   2   4     2240.40     2520.84     40.81 o 
   1   2   4    15633.51    15493.23     60.87 o 
   2   2   4     5030.05     4933.50     31.11 o 
   3   2   4      119.40       96.60      2.97 o 
   4   2   4     2237.42     2289.34     22.10 o 
   5   2   4       20.34       29.75      1.75 o 
   6   2   4       50.72       56.82      3.29 o 
   7   2   4       24.32       24.19      2.95 o 
   8   2   4      104.14      116.73      7.43 o 
   9   2   4      313.22      316.89     12.68 o 
  10   2   4        8.41       16.16      4.49 o 
  11   2   4       14.24        3.89      6.05 o 
  12   2   4        0.00        1.25      5.74 o 
  13   2   4       25.14       17.05      6.92 o 
  14   2   4       12.35       13.03      7.87 o 
   1   3   4      979.88      967.80     12.95 o 
   2   3   4        0.45        1.86      0.85 o 
   3   3   4     3278.56     3551.15     20.77 o 
   4   3   4     2508.95     2779.71     28.82 o 
   5   3   4     5204.94     5469.73     25.75 o 
   6   3   4      896.59      927.36     11.95 o 
   7   3   4        6.86        5.76      2.61 o 
   8   3   4        9.24        5.84      2.86 o 
   9   3   4      596.26      614.77     17.49 o 
  10   3   4       90.70       79.07      9.01 o 
  11   3   4      202.25      188.13     13.96 o 
  12   3   4       40.04       31.44     15.74 o 
  13   3   4       14.85      -16.25     29.49 o 
  14   3   4        2.06      -14.98     34.83 o 
   0   4   4     5033.11     5403.30     55.92 o 
   1   4   4     1125.85     1186.30     15.44 o 
   2   4   4       16.59        9.87      1.23 o 
   3   4   4     3408.01     3211.76     22.38 o 
   4   4   4       21.70        7.81      1.09 o 
   5   4   4     2601.82     2751.98     17.59 o 
   6   4   4      132.97      117.01      6.19 o 
   7   4   4     1735.62     1782.01     25.86 o 
   8   4   4        0.15        2.05      3.29 o 
   9   4   4       20.35       21.69      5.81 o 
  10   4   4       54.95       45.88      7.45 o 
  11   4   4      259.15      247.22     16.11 o 
  12   4   4       36.03       44.22      8.20 o 
  13   4   4       50.67       73.13     18.70 o 
  14   4   4        1.14      -12.47     16.56 o 
   1   5   4      833.83      631.83     14.63 o 
   2   5   4     7024.33     7418.69     66.29 o 
   3   5   4        3.73       15.15      1.74 o 
   4   5   4      668.55      713.14      8.46 o 
   5   5   4     3119.24     2983.58     27.01 o 
   6   5   4      491.34      461.34     23.73 o 
   7   5   4     3191.46     3235.36     75.58 o 
   8   5   4     1664.51     1733.00     28.12 o 
   9   5   4     2162.42     2140.88     82.52 o 
  10   5   4      203.02      205.47     14.50 o 
  11   5   4      185.44      169.92     14.06 o 
  12   5   4        2.64       -9.31     15.94 o 
  13   5   4       11.36       19.43      8.81 o 
  14   5   4      105.15      124.68     23.47 o 
   0   6   4     1774.67     1865.47     37.71 o 
   1   6   4     1621.94     1817.75     21.36 o 
   2   6   4       16.88        8.09      1.32 o 
   3   6   4      358.52      318.82      6.57 o 
   4   6   4      772.69      809.62      9.63 o 
   5   6   4     1324.32     1330.76     37.49 o 
   6   6   4        0.03       -6.77     13.41 o 
   7   6   4      975.39      838.17     22.69 o 
   8   6   4       91.10       89.40     16.38 o 
   9   6   4        0.53       -3.83      3.83 o 
  10   6   4      447.86      489.69     25.15 o 
  11   6   4      330.66      366.12     20.25 o 
  12   6   4       74.78       76.55     15.83 o 
  13   6   4       61.51       73.71     11.21 o 
   1   7   4     1638.32     1875.10    195.41 o 
   2   7   4     1074.56     1268.98    188.00 o 
   3   7   4      321.63      361.41      9.37 o 
   4   7   4      359.65      417.50     13.59 o 
   5   7   4      136.52      147.71     13.39 o 
   6   7   4      261.10      252.58     18.29 o 
   7   7   4      766.35      643.32    107.75 o 
   8   7   4      104.47      126.83     10.26 o 
   9   7   4      332.40      356.59     14.53 o 
  10   7   4      274.76      274.70     17.60 o 
  11   7   4        0.84        1.17     12.33 o 
  12   7   4       11.42        2.07     10.02 o 
  13   7   4       12.23        1.47     10.68 o 
   0   8   4     4178.29     4506.40     67.48 o 
   1   8   4       88.78      102.76      8.25 o 
   2   8   4      423.49      478.45     15.66 o 
   3   8   4      385.13      429.06     14.74 o 
   4   8   4       29.76       42.08      8.10 o 
   5   8   4        0.52        3.64      5.66 o 
   6   8   4     1199.19     1156.13     39.98 o 
   7   8   4      828.19      715.47    263.24 o 
   8   8   4       57.84       58.74      8.08 o 
   9   8   4      148.05      142.49     11.38 o 
  10   8   4       75.06       88.55     17.30 o 
  11   8   4        9.88        8.71     10.52 o 
  12   8   4        4.54      -12.75     12.75 o 
   1   9   4      603.23      516.37     17.35 o 
   2   9   4       43.34       42.24      5.77 o 
   3   9   4      410.63      412.93     15.36 o 
   4   9   4        9.53       -4.38      4.38 o 
   5   9   4      695.11      661.62     31.09 o 
   6   9   4      508.17      551.04     29.49 o 
   7   9   4      236.96      273.56     21.63 o 
   8   9   4      447.65      389.63     25.81 o 
   9   9   4      187.82      203.81     20.00 o 
  10   9   4       13.95        7.03     12.89 o 
  11   9   4      140.36      170.35     25.35 o 
  12   9   4       14.26       11.03     10.28 o 
   0  10   4     1919.56     1823.97     47.95 o 
   1  10   4        5.82       -2.93      4.58 o 
   2  10   4      840.55      740.92     21.49 o 
   3  10   4      801.53      750.58     21.89 o 
   4  10   4      180.43      131.63     14.67 o 
   5  10   4     1384.25     1406.67     47.39 o 
   6  10   4       91.55       90.79     13.90 o 
   7  10   4      477.69      459.44     28.63 o 
   8  10   4       20.91        1.80      9.43 o 
   9  10   4      173.68      166.11     18.53 o 
  10  10   4       33.62       22.11      7.54 o 
  11  10   4      527.91      567.89     41.75 o 
   1  11   4       23.57       12.69      5.34 o 
   2  11   4       11.68        0.73      5.55 o 
   3  11   4      395.04      380.15     16.58 o 
   4  11   4       37.45       34.93      9.68 o 
   5  11   4        2.17       -0.25      7.83 o 
   6  11   4      166.25      158.93     18.07 o 
   7  11   4      397.86      454.18     30.05 o 
   8  11   4        5.74       14.03     10.03 o 
   9  11   4      235.22      220.58     22.65 o 
  10  11   4        7.68        4.97      8.54 o 
   0  12   4      238.14      178.44     17.47 o 
   1  12   4      101.80       92.75      9.42 o 
   2  12   4      547.34      533.44     20.75 o 
   3  12   4     1042.02      982.04     27.77 o 
   4  12   4      287.61      303.36     24.46 o 
   5  12   4      352.96      388.64     28.01 o 
   6  12   4        1.16        6.83      8.10 o 
   7  12   4       28.38       17.98      9.78 o 
   8  12   4        4.27       -0.72      9.99 o 
   9  12   4        0.01        0.89      9.47 o 
   1  13   4       53.82       55.87      7.96 o 
   2  13   4        3.46       -4.15      5.17 o 
   3  13   4      123.72      127.49     17.02 o 
   4  13   4        0.52        2.27      7.83 o 
   5  13   4       58.76       63.62     13.99 o 
   6  13   4       41.61       35.52     10.25 o 
   7  13   4       23.41       34.16     11.06 o 
   8  13   4       48.08       33.13     12.83 o 
   0  14   4        0.41        0.43      7.05 o 
   1  14   4       19.14        2.65      5.78 o 
   2  14   4      128.45      111.37     11.19 o 
   3  14   4      424.76      430.72     30.98 o 
   4  14   4      105.68      145.70     19.76 o 
   5  14   4       36.85       36.57     12.88 o 
   6  14   4        1.00       -4.31      9.14 o 
   7  14   4       10.03       23.97     12.44 o 
   1  15   4       86.76       88.60     11.32 o 
   2  15   4      118.04      119.43     12.14 o 
   3  15   4       38.84       33.23     11.83 o 
   4  15   4       50.50       74.38     16.45 o 
   1   1   5     5250.88     5778.24     20.53 o 
   2   1   5     4617.08     4490.10     25.59 o 
   3   1   5        0.78        2.45      1.13 o 
   4   1   5     2625.31     2495.61     20.12 o 
   5   1   5      235.61      276.16      5.99 o 
   6   1   5      238.52      246.83      5.34 o 
   7   1   5        1.41        7.02      1.96 o 
   8   1   5      130.71      102.82      6.91 o 
   9   1   5      377.01      360.63     13.15 o 
  10   1   5       24.11       25.46      4.61 o 
  11   1   5      105.22       86.72      8.32 o 
  12   1   5      281.02      313.01     15.12 o 
  13   1   5      172.22      175.33     15.55 o 
  14   1   5        4.35       11.01      8.22 o 
   0   2   5       24.31       74.51      4.51 o 
   1   2   5      906.06      837.68     10.60 o 
   2   2   5    15302.64    15057.90     60.53 o 
   3   2   5       35.05       82.89      2.96 o 
   4   2   5      729.92      673.16     10.24 o 
   5   2   5      955.87      927.04     11.74 o 
   6   2   5      567.12      496.42      9.74 o 
   7   2   5     2031.08     1977.82     19.94 o 
   8   2   5     1363.04     1454.83     24.90 o 
   9   2   5      235.64      246.19     16.69 o 
  10   2   5       19.02       13.40      4.28 o 
  11   2   5     1079.62     1085.21     25.94 o 
  12   2   5       26.45       20.96      5.37 o 
  13   2   5      100.21      142.65     21.50 o 
  14   2   5       67.62       71.47     11.83 o 
   1   3   5      162.49      142.76      5.87 o 
   2   3   5     6574.28     6519.38     25.69 o 
   3   3   5     1585.39     1630.31     11.82 o 
   4   3   5     1864.87     1683.42     13.40 o 
   5   3   5     7372.38     7927.84     32.23 o 
   6   3   5     1237.43     1233.46     13.61 o 
   7   3   5      414.49      383.71     10.12 o 
   8   3   5      314.72      265.69      9.19 o 
   9   3   5      717.97      745.12     19.34 o 
  10   3   5       71.47       74.34      7.30 o 
  11   3   5      494.45      503.13     22.33 o 
  12   3   5      332.77      359.16     20.26 o 
  13   3   5      118.85      131.36     13.51 o 
  14   3   5      115.06      106.52     15.39 o 
   0   4   5      622.63      788.64     22.92 o 
   1   4   5      129.26      108.09      6.36 o 
   2   4   5     6629.17     6723.11     39.49 o 
   3   4   5     1544.71     1500.76     13.07 o 
   4   4   5      834.78      946.11     11.63 o 
   5   4   5      881.11      946.84     10.82 o 
   6   4   5      448.79      392.50      9.66 o 
   7   4   5      607.21      557.24     20.72 o 
   8   4   5      322.00      326.23     11.83 o 
   9   4   5      216.49      207.94     13.42 o 
  10   4   5      107.61      118.74     12.26 o 
  11   4   5      126.95      132.78     12.38 o 
  12   4   5       22.48        8.91     10.36 o 
  13   4   5       33.84       14.31      6.74 o 
  14   4   5       77.60       93.40     12.41 o 
   1   5   5     1505.86     1477.58     21.96 o 
   2   5   5      307.11      356.03      8.15 o 
   3   5   5       14.64        6.36      2.15 o 
   4   5   5     1576.53     1624.78     16.38 o 
   5   5   5      812.05      912.33     11.88 o 
   6   5   5       25.90       21.86      5.31 o 
   7   5   5     1623.84     1658.72     42.84 o 
   8   5   5      124.68      127.48      8.25 o 
   9   5   5      485.23      488.55     20.19 o 
  10   5   5        3.75        0.19      5.49 o 
  11   5   5        6.70        2.72      6.53 o 
  12   5   5        0.72       -4.88      6.17 o 
  13   5   5      129.72      151.00     15.26 o 
  14   5   5       28.98        8.47      9.45 o 
   0   6   5    10431.03    11205.56     96.17 o 
   1   6   5        2.25        7.01      2.59 o 
   2   6   5     1779.65     1953.13     47.34 o 
   3   6   5       41.38       67.77      3.60 o 
   4   6   5       68.25       86.71      4.29 o 
   5   6   5        7.72       14.94      2.98 o 
   6   6   5      103.39       92.02     14.99 o 
   7   6   5      131.03      126.34     11.18 o 
   8   6   5      164.97      154.06     10.58 o 
   9   6   5      326.75      361.01     14.06 o 
  10   6   5      164.36      171.42     13.60 o 
  11   6   5        8.00       16.12     11.20 o 
  12   6   5        0.05       -5.15      7.64 o 
  13   6   5       12.63        7.54     10.61 o 
   1   7   5      218.79      262.04     11.32 o 
   2   7   5       18.81       17.86      7.07 o 
   3   7   5        8.28        5.35      2.39 o 
   4   7   5      100.51       93.16      7.14 o 
   5   7   5        8.97       -4.58      6.80 o 
   6   7   5      398.01      367.88     18.45 o 
   7   7   5     1281.61     1249.72     29.49 o 
   8   7   5        0.02        1.42      4.25 o 
   9   7   5      852.26      755.49     57.24 o 
  10   7   5      672.54      675.62     41.05 o 
  11   7   5      378.30      390.64     32.22 o 
  12   7   5      466.04      476.17     36.82 o 
  13   7   5        1.73      -12.46     12.46 o 
   0   8   5     5064.56     5276.61     74.80 o 
   1   8   5     1561.18     1831.66    194.23 o 
   2   8   5     3849.42     4444.47    485.80 o 
   3   8   5     3168.27     3173.72     40.80 o 
   4   8   5      548.54      486.75     16.03 o 
   5   8   5      185.39      214.60     17.14 o 
   6   8   5        4.06        1.53      6.27 o 
   7   8   5        9.85        5.58      7.73 o 
   8   8   5      725.52      813.15     35.76 o 
   9   8   5       51.87       88.16     12.90 o 
  10   8   5        3.34        1.17      8.41 o 
  11   8   5      352.15      300.94     30.00 o 
  12   8   5        0.99      -12.88     12.88 o 
   1   9   5      713.69      606.68     19.48 o 
   2   9   5       31.73       26.46      5.40 o 
   3   9   5       10.52        7.70      3.60 o 
   4   9   5        2.59       -4.89      4.89 o 
   5   9   5      513.15      490.33     27.22 o 
   6   9   5     1246.47     1291.23     45.05 o 
   7   9   5        6.44       14.80      9.48 o 
   8   9   5      139.56      138.90     16.86 o 
   9   9   5       54.15       71.12     12.30 o 
  10   9   5      174.96      175.06     15.32 o 
  11   9   5        1.02       14.46     10.84 o 
  12   9   5      129.29      112.95     20.60 o 
   0  10   5      234.43      227.80     18.70 o 
   1  10   5      438.23      461.74     17.67 o 
   2  10   5      274.94      239.95     12.92 o 
   3  10   5      755.67      673.03     23.76 o 
   4  10   5      204.71      226.05     19.53 o 
   5  10   5      147.74      149.75     17.31 o 
   6  10   5        0.28       17.38      9.04 o 
   7  10   5       57.45       74.75     12.53 o 
   8  10   5        0.71       -5.16      9.31 o 
   9  10   5        0.04       -3.50      9.18 o 
  10  10   5       34.42       37.57     12.76 o 
  11  10   5      268.51      228.72     31.21 o 
   1  11   5       99.25       91.49      8.62 o 
   2  11   5      391.05      410.55     17.43 o 
   3  11   5       37.22       34.25      6.12 o 
   4  11   5        1.21       -8.39      8.39 o 
   5  11   5      228.54      177.62     19.22 o 
   6  11   5       51.51       63.14     13.04 o 
   7  11   5      266.79      276.61     23.62 o 
   8  11   5        0.28       -4.81      7.89 o 
   9  11   5        0.00       -2.25      8.44 o 
  10  11   5        2.54        7.69      9.78 o 
   0  12   5       48.58       42.37     10.78 o 
   1  12   5     1163.40     1116.86     29.97 o 
   2  12   5      435.95      420.67     18.85 o 
   3  12   5      444.72      474.67     19.83 o 
   4  12   5        1.20        5.99      8.70 o 
   5  12   5      193.49      165.87     18.89 o 
   6  12   5      151.80      171.80     19.84 o 
   7  12   5       36.87       47.78     13.53 o 
   8  12   5      144.41      172.54     20.90 o 
   9  12   5        7.65       14.67     10.10 o 
   1  13   5       78.31       77.25      9.26 o 
   2  13   5       25.64       39.49      8.73 o 
   3  13   5       25.60       21.03     10.39 o 
   4  13   5      410.59      467.05     31.74 o 
   5  13   5       98.58       93.19     15.87 o 
   6  13   5      352.59      378.78     30.23 o 
   7  13   5      312.14      306.68     28.10 o 
   8  13   5       18.26       15.22      9.91 o 
   0  14   5       67.09       77.82     14.14 o 
   1  14   5       23.89       17.32     10.62 o 
   2  14   5       94.01       73.82      9.54 o 
   3  14   5      144.72      173.64     21.29 o 
   4  14   5       20.28        7.64      8.22 o 
   5  14   5      200.91      238.99     25.14 o 
   6  14   5       22.58       21.39     11.32 o 
   1  15   5        8.49       -1.74      5.48 o 
   2  15   5       96.14      110.41     17.58 o 
   3  15   5       43.68       51.13     13.31 o 
   4  15   5       12.34       20.56     10.50 o 
   0   0   6     3316.45     3195.53     36.91 o 
   1   0   6       86.27      150.15      7.18 o 
   2   0   6     5510.69     5445.62     31.72 o 
   3   0   6     4945.78     5627.87     33.94 o 
   4   0   6     9119.85    10508.22     64.22 o 
   5   0   6     2707.90     2827.98     38.52 o 
   6   0   6      179.88      101.95      5.62 o 
   7   0   6       28.30       51.10      4.32 o 
   8   0   6       13.37        4.04      5.48 o 
   9   0   6       83.98       48.38      9.12 o 
  10   0   6       53.90       63.87     11.62 o 
  11   0   6      250.02      244.20     22.15 o 
  12   0   6       30.72       40.57     12.81 o 
  13   0   6      105.97      144.81     20.78 o 
  14   0   6       78.38      101.41     18.70 o 
   1   1   6       77.94       74.80      2.92 o 
   2   1   6        5.27        2.12      0.94 o 
   3   1   6     7353.34     7360.82     56.28 o 
   4   1   6      989.10      865.56     10.15 o 
   5   1   6     1962.67     1856.16     21.98 o 
   6   1   6        0.73        3.79      1.53 o 
   7   1   6     1803.68     1857.25     17.76 o 
   8   1   6      355.30      363.98     12.92 o 
   9   1   6       58.66       61.04      5.67 o 
  10   1   6     1146.61     1168.65     30.70 o 
  11   1   6        2.96        0.88      3.98 o 
  12   1   6     1043.79     1114.51     34.65 o 
  13   1   6       15.73       18.71     15.92 o 
  14   1   6      107.60      149.08     15.36 o 
   0   2   6      449.95      452.86     12.00 o 
   1   2   6      495.10      563.15      9.03 o 
   2   2   6     4274.89     4335.37     24.64 o 
   3   2   6      905.84      963.80      8.81 o 
   4   2   6      123.42      166.02      4.34 o 
   5   2   6     1562.61     1441.37     19.03 o 
   6   2   6      440.80      379.25      6.24 o 
   7   2   6     1542.58     1507.20     17.88 o 
   8   2   6      105.29       89.12      6.92 o 
   9   2   6       37.40       34.95      5.94 o 
  10   2   6      401.35      405.52     15.45 o 
  11   2   6        1.59        3.03      4.16 o 
  12   2   6       19.86       10.81      5.98 o 
  13   2   6      373.44      371.49     17.25 o 
  14   2   6       49.74       41.88      9.67 o 
   1   3   6     2279.00     2725.17     36.72 o 
   2   3   6      286.67      258.32      7.62 o 
   3   3   6      567.30      712.99     11.40 o 
   4   3   6      902.93      879.86     11.84 o 
   5   3   6     1001.07     1123.44     12.02 o 
   6   3   6      151.78      139.54      4.57 o 
   7   3   6        3.52        4.34      2.11 o 
   8   3   6      315.58      346.15     10.40 o 
   9   3   6      305.50      294.07     17.32 o 
  10   3   6       38.80       46.27      6.11 o 
  11   3   6      101.21       97.48      8.73 o 
  12   3   6       12.60       12.13      6.82 o 
  13   3   6       67.52       50.25      9.34 o 
  14   3   6       20.86       -1.63     12.50 o 
   0   4   6     4711.83     5692.38    122.93 o 
   1   4   6       79.31      103.26      5.46 o 
   2   4   6      102.68      106.98      4.08 o 
   3   4   6      942.26     1094.59     19.90 o 
   4   4   6     4329.77     4390.42     39.19 o 
   5   4   6       89.59       89.27      3.86 o 
   6   4   6      348.59      353.20      9.29 o 
   7   4   6      692.72      711.74     13.93 o 
   8   4   6      851.11      791.48     26.77 o 
   9   4   6      167.25      155.36     11.55 o 
  10   4   6      378.13      385.46     19.14 o 
  11   4   6       92.99      107.54     11.22 o 
  12   4   6       30.78       21.42      6.35 o 
  13   4   6        8.90       24.20     11.60 o 
  14   4   6       24.41       29.70     11.52 o 
   1   5   6      419.66      400.59     10.70 o 
   2   5   6     5133.44     5250.59     27.95 o 
   3   5   6     3372.80     3184.69     22.24 o 
   4   5   6      653.29      583.92     10.71 o 
   5   5   6       23.99       16.25      2.06 o 
   6   5   6      100.84       79.24      4.82 o 
   7   5   6      394.90      362.58     14.51 o 
   8   5   6      115.02      103.61      7.50 o 
   9   5   6        4.39        2.22      5.18 o 
  10   5   6      271.13      263.41     25.79 o 
  11   5   6      255.83      227.51     24.52 o 
  12   5   6       71.95       72.95     15.49 o 
  13   5   6       11.72        5.69      9.77 o 
   0   6   6     7477.29     6976.80     78.80 o 
   1   6   6      940.24     1113.39     22.28 o 
   2   6   6      215.61      158.00      5.50 o 
   3   6   6      152.41      152.42      5.57 o 
   4   6   6        6.29        6.23      1.98 o 
   5   6   6      251.89      251.35      7.90 o 
   6   6   6     1247.14     1152.47     20.48 o 
   7   6   6       24.71       23.04      7.65 o 
   8   6   6     1080.18     1114.85     38.36 o 
   9   6   6      616.09      592.63     23.26 o 
  10   6   6      893.83      818.42     43.63 o 
  11   6   6      302.06      235.98     26.03 o 
  12   6   6       61.24       62.15     14.48 o 
  13   6   6      152.09      153.90     21.42 o 
   1   7   6      533.56      521.97     16.31 o 
   2   7   6      847.68      822.11     30.74 o 
   3   7   6      513.14      528.75     14.57 o 
   4   7   6     2535.46     2430.92     27.30 o 
   5   7   6      570.48      580.81     13.84 o 
   6   7   6       27.57       25.96      8.07 o 
   7   7   6      208.55      196.21     16.81 o 
   8   7   6      102.10      115.57     14.22 o 
   9   7   6       10.78       14.71      5.81 o 
  10   7   6      266.02      326.91     29.75 o 
  11   7   6       28.10       23.64     11.95 o 
  12   7   6       33.53       23.47      9.92 o 
  13   7   6        7.66      -14.62     14.62 o 
   0   8   6       35.05       22.43      7.65 o 
   1   8   6       12.33       11.53      3.84 o 
   2   8   6        3.08       16.57      7.11 o 
   3   8   6      134.16      130.17     12.32 o 
   4   8   6      158.30      168.65     10.35 o 
   5   8   6      389.20      367.09     22.90 o 
   6   8   6        0.06      -10.73     10.73 o 
   7   8   6      190.92      173.26     17.27 o 
   8   8   6      178.02      169.49     18.29 o 
   9   8   6      446.03      443.14     27.58 o 
  10   8   6      176.36      196.21     24.69 o 
  11   8   6      112.85      148.37     21.90 o 
  12   8   6        0.01      -11.56     11.56 o 
   1   9   6      390.76      392.89     16.08 o 
   2   9   6        5.92       11.67      4.82 o 
   3   9   6       59.34       43.75      6.17 o 
   4   9   6       75.56       66.58      6.84 o 
   5   9   6       16.27        0.12      8.41 o 
   6   9   6      167.98      134.74     16.96 o 
   7   9   6       41.21       79.63     13.64 o 
   8   9   6       45.55       26.32      9.36 o 
   9   9   6       11.73        2.68      7.52 o 
  10   9   6      112.65      123.03     13.07 o 
  11   9   6        0.38       -3.51      9.90 o 
   0  10   6     6428.37     6327.95     92.55 o 
   1  10   6      181.70      178.07     11.90 o 
   2  10   6     1550.02     1465.65     33.83 o 
   3  10   6      175.17      157.73     10.93 o 
   4  10   6       93.35       86.46     12.91 o 
   5  10   6       89.95       78.64     13.19 o 
   6  10   6      616.97      654.91     34.28 o 
   7  10   6        4.53        2.06      7.61 o 
   8  10   6       82.61      126.82     16.12 o 
   9  10   6        5.43        2.41      8.56 o 
  10  10   6       74.49       86.98     14.29 o 
  11  10   6       92.96      126.69     22.58 o 
   1  11   6        4.31       -8.30     13.65 o 
   2  11   6      917.42      937.85     40.08 o 
   3  11   6        0.27       -5.75      5.75 o 
   4  11   6      614.08      626.59     33.47 o 
   5  11   6      287.87      325.57     25.54 o 
   6  11   6      386.84      388.10     27.87 o 
   7  11   6      128.80      106.50     16.46 o 
   8  11   6        2.33       -5.79      9.41 o 
   9  11   6       79.80       97.01     15.87 o 
  10  11   6      385.25      414.08     31.53 o 
   0  12   6     1877.55     1775.96     54.15 o 
   1  12   6       26.12       38.68      6.98 o 
   2  12   6        3.64        0.22      4.54 o 
   3  12   6       25.84       28.36      6.42 o 
   4  12   6       13.93       11.23      8.69 o 
   5  12   6      121.14      104.58     15.70 o 
   6  12   6      142.93      133.37     18.32 o 
   7  12   6        3.77        2.60      8.36 o 
   8  12   6      197.22      257.85     25.14 o 
   9  12   6       47.92       60.83     15.50 o 
   1  13   6        3.34        2.78      5.38 o 
   2  13   6       32.27       32.31     11.70 o 
   3  13   6      170.66      193.61     21.15 o 
   4  13   6        2.57       11.77      8.48 o 
   5  13   6        0.00       -4.23      8.64 o 
   6  13   6       30.87       27.05     11.24 o 
   7  13   6        0.87       -8.13     12.15 o 
   8  13   6       70.83       64.44     14.60 o 
   0  14   6      207.11      230.82     22.48 o 
   1  14   6      346.75      367.93     19.61 o 
   2  14   6      132.28      162.61     13.72 o 
   3  14   6        2.58       -0.50      8.33 o 
   4  14   6        8.76       10.60      9.61 o 
   5  14   6       20.36       -3.72     11.50 o 
   6  14   6        1.62        4.92     10.62 o 
   1  15   6       61.75       65.00     10.64 o 
   2  15   6      189.19      198.36     22.94 o 
   3  15   6       78.72       67.61     15.65 o 
   1   1   7     3434.46     3386.47     18.93 o 
   2   1   7       38.23       53.31      2.60 o 
   3   1   7     2051.34     2089.71     31.93 o 
   4   1   7      410.33      363.72      5.19 o 
   5   1   7        0.08        3.40      1.46 o 
   6   1   7        1.22        1.93      1.60 o 
   7   1   7      219.01      208.93      6.98 o 
   8   1   7       12.78        5.12      2.75 o 
   9   1   7       36.78       22.57      8.86 o 
  10   1   7        1.51       -1.70      4.80 o 
  11   1   7      456.27      477.36     32.33 o 
  12   1   7      212.72      212.23     37.58 o 
  13   1   7        1.83        7.92      6.32 o 
  14   1   7       61.38       43.10      9.74 o 
   0   2   7     7029.56     7297.69    127.90 o 
   1   2   7        0.09        1.83      1.40 o 
   2   2   7       35.51       41.76      3.52 o 
   3   2   7        2.17        2.37      1.32 o 
   4   2   7     4966.28     5197.69     59.64 o 
   5   2   7       13.51        1.77      1.25 o 
   6   2   7     1490.12     1677.41     13.85 o 
   7   2   7      870.74      895.39     12.85 o 
   8   2   7      220.09      203.04      8.96 o 
   9   2   7      584.83      550.65     16.76 o 
  10   2   7        9.35        9.78      4.20 o 
  11   2   7      136.83      130.42     10.11 o 
  12   2   7        7.17        5.55      4.96 o 
  13   2   7      191.00      198.53     16.56 o 
  14   2   7        7.51        3.56      6.50 o 
   1   3   7     7489.86     7870.44     51.55 o 
   2   3   7      126.20      111.16      4.89 o 
   3   3   7     1204.42     1106.31     10.79 o 
   4   3   7     1790.46     1996.70     14.36 o 
   5   3   7      139.58      172.90      4.99 o 
   6   3   7       90.38       91.00      5.43 o 
   7   3   7     2030.52     1971.04     20.01 o 
   8   3   7      127.04      124.97      5.59 o 
   9   3   7      460.65      409.08     14.76 o 
  10   3   7       36.73       49.55      6.08 o 
  11   3   7       13.62       -2.72      8.77 o 
  12   3   7       48.48       43.18     11.63 o 
  13   3   7        0.34      -12.98     12.98 o 
  14   3   7        0.05      -14.59     14.59 o 
   0   4   7      866.18     1023.74     20.42 o 
   1   4   7     1656.16     1772.57     42.68 o 
   2   4   7       53.31       47.98      3.96 o 
   3   4   7        1.19       -1.30      1.30 o 
   4   4   7     1502.06     1625.75     15.56 o 
   5   4   7     3056.98     2964.23     25.44 o 
   6   4   7        3.96        0.95      2.49 o 
   7   4   7      810.07      807.38     15.03 o 
   8   4   7     1003.90     1022.43     24.16 o 
   9   4   7       96.38       81.34     16.44 o 
  10   4   7      175.23      156.92     18.97 o 
  11   4   7      362.85      322.22     28.54 o 
  12   4   7       11.79      -10.57     11.13 o 
  13   4   7      241.42      291.33     28.49 o 
  14   4   7        0.01      -13.18     13.18 o 
   1   5   7     1512.21     1664.85     28.14 o 
   2   5   7      396.64      467.87      8.97 o 
   3   5   7      101.04      129.52      6.00 o 
   4   5   7      436.18      433.75      9.81 o 
   5   5   7     1037.83     1026.64     23.79 o 
   6   5   7        1.25        1.41      2.78 o 
   7   5   7      691.75      704.60     16.98 o 
   8   5   7      256.71      246.58     15.51 o 
   9   5   7       76.20       75.32     14.55 o 
  10   5   7        9.24       18.55     11.22 o 
  11   5   7       97.00       82.43     15.29 o 
  12   5   7       39.98       32.14     11.80 o 
  13   5   7       11.16        4.58      8.34 o 
   0   6   7        0.71        6.38      4.89 o 
   1   6   7      220.11      224.18     10.60 o 
   2   6   7        0.52        2.52      1.92 o 
   3   6   7        0.48        0.40      1.85 o 
   4   6   7       26.55       43.98      3.32 o 
   5   6   7      310.03      286.28      8.60 o 
   6   6   7       24.11       33.79      6.88 o 
   7   6   7        3.24        3.47      3.58 o 
   8   6   7       73.10       70.49     11.13 o 
   9   6   7       67.29       82.41      9.88 o 
  10   6   7      234.39      233.56     24.45 o 
  11   6   7      452.03      495.25     35.61 o 
  12   6   7       37.53       22.26     10.65 o 
  13   6   7       17.34        5.57     10.25 o 
   1   7   7     2247.41     2348.16     35.20 o 
   2   7   7       13.00       17.56      3.17 o 
   3   7   7     4367.50     4308.67     36.92 o 
   4   7   7        2.02        5.77      3.11 o 
   5   7   7        8.79        4.50      2.80 o 
   6   7   7      433.68      404.19     12.68 o 
   7   7   7      104.74      114.17     14.73 o 
   8   7   7      167.08      176.36     17.41 o 
   9   7   7       23.76       56.38     11.56 o 
  10   7   7        9.70       19.97     12.06 o 
  11   7   7       65.40       86.82     17.85 o 
  12   7   7        0.01      -11.62     11.62 o 
   0   8   7        3.47       16.09      5.22 o 
   1   8   7     1436.85     1468.09     41.76 o 
   2   8   7      122.99      129.69      9.52 o 
   3   8   7     3463.63     3432.33     44.61 o 
   4   8   7       36.12       51.05     10.80 o 
   5   8   7      522.32      470.45     26.61 o 
   6   8   7      188.64      200.47     17.89 o 
   7   8   7      102.25      133.45     15.18 o 
   8   8   7      646.44      684.59     34.15 o 
   9   8   7      374.59      395.31     26.94 o 
  10   8   7       22.49       14.61     10.62 o 
  11   8   7      408.81      375.64     33.13 o 
  12   8   7       12.66       13.62      9.99 o 
   1   9   7     2034.83     1889.71     34.77 o 
   2   9   7      518.52      533.07     18.82 o 
   3   9   7     1937.40     1898.41     34.80 o 
   4   9   7      149.29      132.16      9.69 o 
   5   9   7      153.11      106.51     13.23 o 
   6   9   7      150.01      121.05     14.83 o 
   7   9   7     1072.17     1181.09     45.70 o 
   8   9   7        1.50        6.80      8.07 o 
   9   9   7      412.96      458.71     30.23 o 
  10   9   7       49.94       39.12      7.84 o 
  11   9   7        0.44        5.85     10.26 o 
   0  10   7      135.92      181.77     17.47 o 
   1  10   7       67.76       55.56      7.28 o 
   2  10   7       10.59       12.37     11.75 o 
   3  10   7      257.67      263.13     14.11 o 
   4  10   7       37.10       25.79      8.50 o 
   5  10   7      150.66      165.68     17.97 o 
   6  10   7      227.94      248.92     22.55 o 
   7  10   7        0.03       17.36     10.22 o 
   8  10   7       30.92       27.41     11.39 o 
   9  10   7      176.19      173.49     19.96 o 
  10  10   7       40.80       42.87     10.81 o 
   1  11   7        0.95       17.89      6.57 o 
   2  11   7      348.40      334.57     16.52 o 
   3  11   7       84.10       78.23      8.55 o 
   4  11   7       52.60       55.78     13.18 o 
   5  11   7        3.94       12.96      8.49 o 
   6  11   7       19.12       21.02     10.83 o 
   7  11   7      154.08      147.75     18.79 o 
   8  11   7       15.61        8.81      9.00 o 
   9  11   7       87.79      115.17     16.93 o 
  10  11   7        6.03        9.45      9.75 o 
   0  12   7      301.01      265.62     22.67 o 
   1  12   7        0.48       -3.28      5.11 o 
   2  12   7        8.29        3.27      4.82 o 
   3  12   7      547.98      579.36     22.25 o 
   4  12   7       58.00       54.84     10.88 o 
   5  12   7      137.59      172.02     19.76 o 
   6  12   7        3.16       -5.78      9.29 o 
   7  12   7       64.38       50.17     14.27 o 
   8  12   7       13.89        8.11      9.92 o 
   9  12   7       39.71       37.47     13.31 o 
   1  13   7     1086.08     1151.55     46.29 o 
   2  13   7        2.75       10.39     10.24 o 
   3  13   7      118.14      107.41     16.23 o 
   4  13   7       45.44       28.41      9.59 o 
   5  13   7      340.34      323.61     28.07 o 
   6  13   7       25.52       20.88      8.31 o 
   7  13   7      333.00      350.80     30.19 o 
   0  14   7        8.89       21.60     10.76 o 
   1  14   7      105.66      122.87     19.18 o 
   2  14   7        4.13        1.25      5.75 o 
   3  14   7      475.35      509.79     34.46 o 
   4  14   7       37.26       13.19      9.97 o 
   5  14   7      296.46      389.06     32.23 o 
   1  15   7        4.84        8.93      5.62 o 
   2  15   7       62.05       77.72     15.39 o 
   0   0   8     2071.87     2199.32     35.39 o 
   1   0   8     3703.03     4042.81     43.80 o 
   2   0   8      342.42      271.07      8.54 o 
   3   0   8        0.13        0.89      1.68 o 
   4   0   8      488.96      536.58     12.15 o 
   5   0   8      643.43      585.29     15.70 o 
   6   0   8     1597.89     1555.15     27.07 o 
   7   0   8      233.02      213.59      9.09 o 
   8   0   8      593.54      595.92     20.34 o 
   9   0   8     1350.97     1378.48     32.69 o 
  10   0   8      103.62      114.57     14.90 o 
  11   0   8     1055.47     1108.33     47.19 o 
  12   0   8      649.65      712.69     40.31 o 
  13   0   8       66.83       86.53     16.59 o 
  14   0   8        4.64        2.69      9.90 o 
   1   1   8     5231.78     5393.56     36.31 o 
   2   1   8     2673.79     2726.35     16.63 o 
   3   1   8      260.94      286.05      5.57 o 
   4   1   8      215.11      191.42      5.93 o 
   5   1   8     1429.44     1412.49     14.83 o 
   6   1   8      766.61      737.05     11.31 o 
   7   1   8      448.23      484.53     10.91 o 
   8   1   8      451.19      415.51     12.26 o 
   9   1   8      311.25      279.44     10.86 o 
  10   1   8      201.56      183.25     13.52 o 
  11   1   8       48.62       48.60      8.32 o 
  12   1   8      203.26      189.42     15.65 o 
  13   1   8        1.30       10.92      6.58 o 
  14   1   8      181.71      175.34     16.73 o 
   0   2   8       20.72       15.98      7.85 o 
   1   2   8      177.72      172.76      5.18 o 
   2   2   8     1207.87     1153.73     25.92 o 
   3   2   8     2708.25     3086.87     19.98 o 
   4   2   8     2562.35     2948.95     24.37 o 
   5   2   8        8.42        7.63      1.67 o 
   6   2   8      632.30      690.80     10.70 o 
   7   2   8       56.05       44.18      3.63 o 
   8   2   8      539.86      522.07     12.12 o 
   9   2   8      105.73      116.99      6.54 o 
  10   2   8       59.30       36.31      7.48 o 
  11   2   8       30.11       38.71      8.97 o 
  12   2   8        9.88        4.11      6.32 o 
  13   2   8        2.82       -1.66     14.13 o 
  14   2   8       39.90       54.83     11.22 o 
   1   3   8     2139.30     2313.03     32.02 o 
   2   3   8       25.49       12.51      1.92 o 
   3   3   8      983.79     1022.45     15.18 o 
   4   3   8      339.29      361.14      7.87 o 
   5   3   8      325.94      252.37      6.99 o 
   6   3   8      114.77       95.30      4.76 o 
   7   3   8        0.55        1.98      2.67 o 
   8   3   8      855.25      779.70     14.75 o 
   9   3   8       23.85       26.95      5.90 o 
  10   3   8      585.84      517.78     22.48 o 
  11   3   8       72.54       62.79     11.51 o 
  12   3   8       14.60        7.22      5.97 o 
  13   3   8        0.27       -6.45     11.50 o 
  14   3   8        0.00      -12.47     15.51 o 
   0   4   8     1972.04     2387.86     32.67 o 
   1   4   8       30.31       12.19      2.96 o 
   2   4   8        4.56       15.46      3.94 o 
   3   4   8      619.39      591.72     11.66 o 
   4   4   8       10.54       10.36      2.81 o 
   5   4   8        0.66        1.44      2.26 o 
   6   4   8     1504.51     1468.16     23.93 o 
   7   4   8      411.02      362.54     15.35 o 
   8   4   8     1993.23     1996.01     33.64 o 
   9   4   8      290.15      334.94     25.91 o 
  10   4   8      117.95       99.74     16.36 o 
  11   4   8       67.64       56.01     13.11 o 
  12   4   8      103.57      113.58     18.30 o 
  13   4   8      241.37      247.33     27.02 o 
   1   5   8     3198.32     3266.12     43.77 o 
   2   5   8     1190.75     1322.72     25.41 o 
   3   5   8       39.26       39.85      4.19 o 
   4   5   8      407.95      439.92     10.36 o 
   5   5   8      141.84      127.13      5.98 o 
   6   5   8      493.24      484.41     14.10 o 
   7   5   8      273.35      299.68     11.74 o 
   8   5   8      113.26       97.45      6.83 o 
   9   5   8      246.30      181.51     20.66 o 
  10   5   8       50.57       56.10     13.41 o 
  11   5   8       23.51        9.95      9.23 o 
  12   5   8      391.09      462.50     35.62 o 
  13   5   8       63.28       66.49     16.71 o 
   0   6   8       39.35       17.89      5.27 o 
   1   6   8      321.56      379.01     14.43 o 
   2   6   8     1807.94     1690.22     32.78 o 
   3   6   8       16.79       12.04      3.11 o 
   4   6   8      366.92      318.00      8.96 o 
   5   6   8      208.25      188.38      7.25 o 
   6   6   8     1026.19     1021.22     32.92 o 
   7   6   8      403.10      371.77     13.12 o 
   8   6   8     1155.87     1183.31     41.35 o 
   9   6   8       98.17      100.34     10.65 o 
  10   6   8       50.21       46.59     13.58 o 
  11   6   8      181.83      181.46     22.61 o 
  12   6   8       31.77        7.29     10.73 o 
  13   6   8        1.44       -2.05      9.82 o 
   1   7   8      319.42      300.83     13.18 o 
   2   7   8        2.58       -3.08      3.08 o 
   3   7   8       72.06       51.98      3.80 o 
   4   7   8     1032.07     1018.48     16.23 o 
   5   7   8       14.55       19.80      3.80 o 
   6   7   8     2569.81     2643.93     52.06 o 
   7   7   8       13.82       23.68      4.24 o 
   8   7   8      143.35      137.84     16.74 o 
   9   7   8      150.60      173.72     18.42 o 
  10   7   8      271.64      213.22     26.09 o 
  11   7   8       12.06       10.99      8.72 o 
  12   7   8       31.52       26.97     12.99 o 
   0   8   8      158.55      177.00     15.46 o 
   1   8   8       14.42       11.58      3.89 o 
   2   8   8      255.79      290.29     18.26 o 
   3   8   8       25.16       15.84      5.18 o 
   4   8   8       41.00       42.30      6.49 o 
   5   8   8       13.37        2.02      9.04 o 
   6   8   8       33.03       23.69      8.39 o 
   7   8   8       70.70       79.92     13.35 o 
   8   8   8      441.87      441.89     28.89 o 
   9   8   8       23.60       38.77     11.73 o 
  10   8   8        0.41       -8.93     10.14 o 
  11   8   8       38.94       28.20     14.55 o 
  12   8   8        8.32       17.95     11.16 o 
   1   9   8      305.19      334.43     19.63 o 
   2   9   8      106.24      132.44     10.06 o 
   3   9   8      191.08      214.42     12.43 o 
   4   9   8      164.50      150.00     16.51 o 
   5   9   8       32.14       25.37      9.08 o 
   6   9   8      189.89      187.84     19.32 o 
   7   9   8      104.22      135.52     17.84 o 
   8   9   8       60.67       82.44     15.07 o 
   9   9   8       49.30       45.85     12.34 o 
  10   9   8      124.53      112.89     12.77 o 
  11   9   8        0.87       -2.71      9.06 o 
   0  10   8      151.41      169.48     16.63 o 
   1  10   8        9.17        9.89      4.94 o 
   2  10   8      102.18       85.50      8.92 o 
   3  10   8       82.58       72.34      8.12 o 
   4  10   8      193.70      174.49     18.04 o 
   5  10   8      104.24       84.61     14.19 o 
   6  10   8      848.32      915.00     42.15 o 
   7  10   8      183.57      182.48     20.31 o 
   8  10   8      658.99      699.18     38.56 o 
   9  10   8        4.20       -5.38      8.42 o 
  10  10   8      128.68      172.04     21.01 o 
   1  11   8      659.13      601.04     22.66 o 
   2  11   8       59.71       54.83      7.38 o 
   3  11   8      183.89      180.60     12.92 o 
   4  11   8     1081.29     1161.31     47.43 o 
   5  11   8        0.75       -1.80      8.14 o 
   6  11   8      565.63      484.74     32.02 o 
   7  11   8        2.80        1.75      8.43 o 
   8  11   8       36.89       48.00     11.92 o 
   9  11   8       88.13       98.64     17.78 o 
   0  12   8      134.08      161.43     18.39 o 
   1  12   8       13.55       -0.31      5.87 o 
   2  12   8      487.33      470.98     20.89 o 
   3  12   8        4.88        0.17      5.37 o 
   4  12   8       22.36        1.82      9.05 o 
   5  12   8       31.31       17.69      8.81 o 
   6  12   8      228.53      222.48     23.48 o 
   7  12   8        1.31        3.26      8.82 o 
   8  12   8      381.57      443.05     34.31 o 
   1  13   8      117.74      126.09     11.83 o 
   2  13   8        2.13        1.19      8.34 o 
   3  13   8       26.73       11.72      7.35 o 
   4  13   8       14.48       11.27      8.74 o 
   5  13   8       62.82       56.35     13.36 o 
   6  13   8        5.87       11.40      8.79 o 
   7  13   8       54.35       54.26     15.26 o 
   0  14   8        4.52        5.97      8.03 o 
   1  14   8       11.62       14.12      6.17 o 
   2  14   8       19.52       15.90     11.49 o 
   3  14   8       80.69       72.14     14.25 o 
   4  14   8       11.72       16.82     11.71 o 
   5  14   8      111.91      102.77     17.70 o 
   1  15   8       80.34       80.86     10.67 o 
   1   1   9      627.84      641.13     12.94 o 
   2   1   9      872.07     1021.19     14.67 o 
   3   1   9        4.40        0.58      1.28 o 
   4   1   9      386.69      370.51      7.13 o 
   5   1   9       68.40       50.60      3.21 o 
   6   1   9      544.91      556.93     10.20 o 
   7   1   9      441.91      434.27     10.54 o 
   8   1   9       93.59       74.13      6.64 o 
   9   1   9      383.33      357.18     14.12 o 
  10   1   9      253.83      222.96     14.70 o 
  11   1   9       63.21       54.48     12.72 o 
  12   1   9       27.41       18.46      6.41 o 
  13   1   9       71.92       82.48     14.50 o 
  14   1   9        0.06        0.74      8.24 o 
   0   2   9     8209.26     8465.15     75.82 o 
   1   2   9       14.95       29.71      2.36 o 
   2   2   9     2755.06     2647.48     25.57 o 
   3   2   9        0.45        4.93      1.61 o 
   4   2   9        0.04        0.77      1.82 o 
   5   2   9     1700.02     1580.46     20.98 o 
   6   2   9      965.37      968.44     15.72 o 
   7   2   9       63.26       66.50      4.67 o 
   8   2   9      988.81      943.38     18.98 o 
   9   2   9      394.61      369.09     12.80 o 
  10   2   9     1002.68      989.36     39.51 o 
  11   2   9      156.09      131.22     12.18 o 
  12   2   9        5.69       -6.00      6.00 o 
  13   2   9        0.23        0.33     10.01 o 
   1   3   9       42.29       57.50      5.19 o 
   2   3   9      288.72      368.29      9.23 o 
   3   3   9      455.89      475.68     11.08 o 
   4   3   9     8138.26     8218.21     47.78 o 
   5   3   9     3100.00     3039.76     27.88 o 
   6   3   9      444.54      459.25     11.58 o 
   7   3   9       61.32       60.05      4.60 o 
   8   3   9       91.32       83.67      5.37 o 
   9   3   9      253.24      229.21     10.27 o 
  10   3   9      172.56      174.59     13.93 o 
  11   3   9      156.41      172.55     14.60 o 
  12   3   9      294.17      283.19     18.26 o 
  13   3   9        2.35      -14.40     14.40 o 
   0   4   9     1794.59     2092.28    104.78 o 
   1   4   9      618.54      688.94     13.09 o 
   2   4   9       37.82       40.42      6.34 o 
   3   4   9      899.60      924.49     15.29 o 
   4   4   9      108.54       97.62      6.19 o 
   5   4   9     1975.51     2013.20     23.20 o 
   6   4   9     1555.15     1639.11     32.84 o 
   7   4   9      667.98      650.43     17.36 o 
   8   4   9       73.48       81.25      6.21 o 
   9   4   9        0.25       -3.52      4.74 o 
  10   4   9       45.22       31.81     10.44 o 
  11   4   9       35.19       29.68     10.93 o 
  12   4   9       60.34       34.64     11.00 o 
  13   4   9      123.25      125.89     20.37 o 
   1   5   9        7.21        7.98      2.84 o 
   2   5   9       56.86       72.99      6.72 o 
   3   5   9      840.50      923.08     15.39 o 
   4   5   9      271.27      245.51      8.25 o 
   5   5   9       27.46       43.73      4.95 o 
   6   5   9       30.22       30.31      4.31 o 
   7   5   9     1150.94     1182.78     23.42 o 
   8   5   9      200.45      222.43      9.74 o 
   9   5   9       14.11       14.87      5.88 o 
  10   5   9        3.58       -2.69      8.00 o 
  11   5   9       91.03       83.61     16.37 o 
  12   5   9       22.97       32.72     12.12 o 
  13   5   9       75.09       67.49     16.03 o 
   0   6   9     2199.52     2271.94     50.98 o 
   1   6   9      472.70      492.27     17.12 o 
   2   6   9       60.09       43.35      6.51 o 
   3   6   9       65.03       95.74      5.27 o 
   4   6   9       65.50       54.24      4.32 o 
   5   6   9        0.03        0.54      2.94 o 
   6   6   9      219.41      218.97     10.13 o 
   7   6   9      347.95      320.80     12.71 o 
   8   6   9       69.57       73.03      7.04 o 
   9   6   9        1.37        4.22      6.03 o 
  10   6   9       30.58       25.61     11.36 o 
  11   6   9        0.30       -3.58      9.71 o 
  12   6   9       11.02       -1.49     11.51 o 
   1   7   9        7.58       -3.85      6.53 o 
   2   7   9     1057.48     1075.64     17.02 o 
   3   7   9      185.13      177.14      6.97 o 
   4   7   9     1738.54     1724.40     21.97 o 
   5   7   9      823.28      864.40     31.03 o 
   6   7   9      893.33      938.06     20.75 o 
   7   7   9      105.07      121.34      8.44 o 
   8   7   9       25.73       26.70      5.89 o 
   9   7   9        0.15        7.22      7.17 o 
  10   7   9      410.00      387.72     34.19 o 
  11   7   9       15.46        9.85     11.00 o 
  12   7   9       72.66       42.20     12.95 o 
   0   8   9     1485.78     1486.60     44.27 o 
   1   8   9      134.63      124.31     16.20 o 
   2   8   9      262.63      260.36     13.42 o 
   3   8   9     1030.41     1181.09     38.00 o 
   4   8   9      585.64      599.23     28.72 o 
   5   8   9      933.42      972.45     39.77 o 
   6   8   9       97.15      127.99     16.14 o 
   7   8   9       38.65       27.64      9.91 o 
   8   8   9      266.59      323.16     25.40 o 
   9   8   9       80.04       74.93     14.14 o 
  10   8   9       49.74       30.37     13.24 o 
  11   8   9       61.75       61.10     17.06 o 
   1   9   9      236.23      214.21     13.02 o 
   2   9   9      635.77      620.14     21.48 o 
   3   9   9      745.67      782.88     23.98 o 
   4   9   9      631.93      627.52     21.27 o 
   5   9   9       44.84       56.64     11.77 o 
   6   9   9      206.49      179.91     19.71 o 
   7   9   9      549.49      596.07     34.63 o 
   8   9   9       12.35       10.69      8.78 o 
   9   9   9      223.72      287.19     24.83 o 
  10   9   9       20.40       25.23      9.45 o 
  11   9   9        0.61        6.24     10.00 o 
   0  10   9      309.03      294.42     22.37 o 
   1  10   9       29.22       16.73      5.00 o 
   2  10   9      357.15      301.68     15.90 o 
   3  10   9        1.16        1.04      4.67 o 
   4  10   9      161.88      159.92     18.09 o 
   5  10   9      208.62      211.90     21.59 o 
   6  10   9       52.91       57.94     13.37 o 
   7  10   9        6.60       18.48     11.57 o 
   8  10   9        3.66       -9.20      9.20 o 
   9  10   9       26.56       15.32      9.80 o 
  10  10   9        5.87       -2.36     10.53 o 
   1  11   9       10.17        0.81      9.76 o 
   2  11   9      143.51      144.69     11.88 o 
   3  11   9        3.64        7.89      5.52 o 
   4  11   9      107.43      126.84     18.23 o 
   5  11   9       76.16       98.88     17.34 o 
   6  11   9       17.23       42.78     12.45 o 
   7  11   9        2.99        7.72     10.75 o 
   8  11   9        0.53       -1.83      9.44 o 
   9  11   9       60.33       58.82     14.94 o 
   0  12   9      900.58      886.08     40.89 o 
   1  12   9      217.60      241.46     18.41 o 
   2  12   9       38.29       52.83      8.22 o 
   3  12   9       94.48      116.66     11.50 o 
   4  12   9       82.71       94.27     15.55 o 
   5  12   9      217.80      243.69     23.83 o 
   6  12   9       37.85       36.78     12.72 o 
   7  12   9      107.99      161.15     21.83 o 
   8  12   9      279.69      356.74     31.53 o 
   1  13   9       17.31       14.64      6.21 o 
   2  13   9      172.86      160.15     13.75 o 
   3  13   9        0.47        4.30      8.65 o 
   4  13   9       80.26       98.75     17.04 o 
   5  13   9       92.00       76.00     15.17 o 
   6  13   9       77.66      109.85     18.60 o 
   0  14   9      124.29      127.48     17.26 o 
   1  14   9        2.28       -8.05      8.05 o 
   2  14   9        6.75        5.70      6.91 o 
   3  14   9      231.66      255.50     25.71 o 
   4  14   9       61.24       46.33     13.97 o 
   0   0  10    10117.96    11467.83     89.83 o 
   1   0  10     3207.20     3689.87     30.86 o 
   2   0  10     1774.35     1954.98     30.74 o 
   3   0  10     4543.02     4306.16    404.21 o 
   4   0  10      752.73      678.64     20.24 o 
   5   0  10     7491.41     7241.78    128.97 o 
   6   0  10        0.21       -1.73      4.65 o 
   7   0  10      152.19      168.80      8.76 o 
   8   0  10       13.70        5.58      4.54 o 
   9   0  10      178.37      147.68     11.95 o 
  10   0  10        3.76       -8.94      8.94 o 
  11   0  10      650.17      575.36     37.00 o 
  12   0  10       42.90       65.83     13.97 o 
  13   0  10      266.59      316.55     29.56 o 
   1   1  10      159.60      125.50      4.26 o 
   2   1  10       34.11       39.55      2.28 o 
   3   1  10      122.89      158.56      5.17 o 
   4   1  10      540.90      585.29      9.90 o 
   5   1  10      671.59      576.94     13.67 o 
   6   1  10        1.08       -2.42      2.42 o 
   7   1  10     1826.26     1745.19     19.43 o 
   8   1  10        4.22       -3.76      3.76 o 
   9   1  10      559.69      522.93     15.15 o 
  10   1  10       11.18        6.57      3.95 o 
  11   1  10      168.77      177.72     14.06 o 
  12   1  10        0.34       -7.19      7.19 o 
  13   1  10       20.76       19.48      7.34 o 
   0   2  10      386.80      374.96     10.81 o 
   1   2  10       23.75       26.68      2.91 o 
   2   2  10       65.96       97.10      3.95 o 
   3   2  10       61.06       66.18      4.87 o 
   4   2  10      724.11      638.59      9.96 o 
   5   2  10     1045.24     1073.32     13.82 o 
   6   2  10        2.43        1.56      1.95 o 
   7   2  10       56.72       32.14      3.54 o 
   8   2  10      338.61      331.56     10.13 o 
   9   2  10      500.66      444.04     14.28 o 
  10   2  10      152.00      172.05      9.75 o 
  11   2  10      164.40      133.41     12.74 o 
  12   2  10       48.38       43.37      8.55 o 
  13   2  10       95.52      120.59     13.81 o 
   1   3  10      738.76      844.31     16.22 o 
   2   3  10       85.77       97.97      5.85 o 
   3   3  10      965.99     1104.29     25.49 o 
   4   3  10      197.58      203.86      7.00 o 
   5   3  10      145.51      163.20      6.47 o 
   6   3  10      175.45      163.88      6.68 o 
   7   3  10     2145.90     2166.67     24.61 o 
   8   3  10      715.55      735.51     16.55 o 
   9   3  10      631.82      569.79     19.07 o 
  10   3  10      321.56      290.70     12.36 o 
  11   3  10       24.08       18.53      5.83 o 
  12   3  10        4.84        6.55      5.99 o 
  13   3  10       11.24        1.69      8.73 o 
   0   4  10     1472.07     1539.92     41.03 o 
   1   4  10       64.26       60.78      4.95 o 
   2   4  10        0.00        3.35      3.02 o 
   3   4  10      905.12      920.90     18.68 o 
   4   4  10        1.89       -3.07      3.20 o 
   5   4  10     2027.56     2016.50     24.22 o 
   6   4  10      373.04      345.93     12.89 o 
   7   4  10      725.27      730.73     18.88 o 
   8   4  10       95.24       81.53      6.25 o 
   9   4  10      129.32      119.24      9.34 o 
  10   4  10        7.39        4.71      7.31 o 
  11   4  10       71.75       75.88     14.81 o 
  12   4  10        2.80        0.05      8.65 o 
  13   4  10       86.70      100.28     17.89 o 
   1   5  10        9.50       10.79      4.34 o 
   2   5  10      265.72      256.54     12.35 o 
   3   5  10       52.66       42.53      4.05 o 
   4   5  10        0.14       -1.07      2.51 o 
   5   5  10      624.69      624.13     13.70 o 
   6   5  10      474.65      478.69     14.94 o 
   7   5  10     2356.58     2314.69     39.36 o 
   8   5  10       23.83       19.68      4.21 o 
   9   5  10     1549.84     1565.30     40.50 o 
  10   5  10        0.00        7.57      9.29 o 
  11   5  10       43.00       35.90     12.86 o 
  12   5  10        0.00        2.34      9.07 o 
   0   6  10      922.87      907.60     34.74 o 
   1   6  10       63.20       46.90     10.00 o 
   2   6  10      130.61      110.73      8.83 o 
   3   6  10     2436.67     2453.18     26.59 o 
   4   6  10      440.73      433.07     11.52 o 
   5   6  10     2634.58     2585.78     40.46 o 
   6   6  10      689.18      663.54     17.95 o 
   7   6  10       72.01       72.29      6.70 o 
   8   6  10        0.01        0.25      4.26 o 
   9   6  10       34.93       28.93      4.78 o 
  10   6  10       80.64       46.62     13.54 o 
  11   6  10       95.82       85.64     17.38 o 
  12   6  10        0.92      -13.59     13.59 o 
   1   7  10       27.17       36.85      5.69 o 
   2   7  10      425.85      398.16     10.72 o 
   3   7  10      154.82      128.24      6.32 o 
   4   7  10      920.32      978.01     17.36 o 
   5   7  10      750.84      684.75     17.48 o 
   6   7  10      117.14      118.92      8.31 o 
   7   7  10      150.34      148.61      9.26 o 
   8   7  10        0.12        2.85      4.13 o 
   9   7  10        5.15       -0.44      7.72 o 
  10   7  10       65.80       74.16     16.80 o 
  11   7  10       84.49       76.16     17.57 o 
  12   7  10        2.12       -2.46      9.93 o 
   0   8  10       25.84       15.96      5.63 o 
   1   8  10        4.83       -4.21      5.51 o 
   2   8  10        1.30       -4.82      5.05 o 
   3   8  10        2.63        0.10      4.91 o 
   4   8  10      786.39      819.15     24.19 o 
   5   8  10       14.82       21.21     10.11 o 
   6   8  10      189.91      171.82     18.20 o 
   7   8  10        6.85      -10.55     10.55 o 
   8   8  10       50.01       50.22     11.16 o 
   9   8  10       19.95       17.01      8.06 o 
  10   8  10        8.76       -3.78     10.39 o 
  11   8  10       74.89       69.34     17.61 o 
   1   9  10      633.50      666.17     22.99 o 
   2   9  10       28.41       13.87      5.99 o 
   3   9  10      323.18      329.89     16.67 o 
   4   9  10       91.01       74.78      8.64 o 
   5   9  10      263.35      301.72     23.96 o 
   6   9  10        0.64        9.46      8.19 o 
   7   9  10      170.51      172.77     20.29 o 
   8   9  10        0.06       -7.70     11.77 o 
   9   9  10      119.68      112.33     16.59 o 
  10   9  10       47.25       44.72     11.31 o 
   0  10  10       44.62       20.66      8.14 o 
   1  10  10      107.52       88.17      8.82 o 
   2  10  10        6.00        8.28      5.74 o 
   3  10  10      559.43      551.61     21.63 o 
   4  10  10      139.00      143.41     17.81 o 
   5  10  10      764.08      864.90     41.76 o 
   6  10  10      153.39      126.81     18.44 o 
   7  10  10      354.58      336.78     28.00 o 
   8  10  10        0.01        4.70      9.57 o 
   9  10  10       40.78       37.00     11.37 o 
   1  11  10      157.88      157.77     12.66 o 
   2  11  10      111.67      116.12     11.21 o 
   3  11  10       52.28       49.92     20.02 o 
   4  11  10      385.84      437.82     31.49 o 
   5  11  10      475.32      545.38     35.10 o 
   6  11  10       34.55       61.13     14.30 o 
   7  11  10      890.86     1008.41     49.01 o 
   8  11  10        0.37       -2.41     10.30 o 
   0  12  10       15.76       24.65      9.56 o 
   1  12  10        2.38        4.00      6.05 o 
   2  12  10        5.16        3.61      4.96 o 
   3  12  10      203.62      211.92     15.14 o 
   4  12  10       37.93       45.84     12.78 o 
   5  12  10        8.32       16.67     10.66 o 
   6  12  10       75.51       65.78     16.45 o 
   7  12  10        0.36        8.40     11.00 o 
   1  13  10       54.00       54.60      8.56 o 
   2  13  10      104.75       90.67     12.74 o 
   3  13  10      130.62      111.76     17.93 o 
   4  13  10       62.96       95.36     17.31 o 
   5  13  10       25.47       33.58     13.29 o 
   0  14  10       14.00        6.87      9.32 o 
   1  14  10        1.55        1.58      6.37 o 
   2  14  10       22.78        1.79      6.41 o 
   3  14  10      332.14      366.70     31.37 o 
   1   1  11     1541.00     1609.93     19.10 o 
   2   1  11      274.76      285.85      6.89 o 
   3   1  11       16.99       13.94      1.93 o 
   4   1  11     1763.17     1626.71     17.41 o 
   5   1  11       37.85       28.03      2.56 o 
   6   1  11      455.80      431.85      8.79 o 
   7   1  11      683.83      624.24     14.37 o 
   8   1  11        4.45        3.32      3.61 o 
   9   1  11      296.92      308.93     11.99 o 
  10   1  11        4.23       -1.31      4.50 o 
  11   1  11       24.91       13.85      6.75 o 
  12   1  11        1.01      -14.23     16.42 o 
  13   1  11       18.99       26.35      9.11 o 
   0   2  11     3478.39     3277.00     59.76 o 
   1   2  11     1337.41     1473.31     16.22 o 
   2   2  11      453.23      431.89     13.76 o 
   3   2  11     1298.47     1369.21     24.60 o 
   4   2  11      108.44      123.73      5.75 o 
   5   2  11      300.17      268.65      7.26 o 
   6   2  11      710.05      704.10     11.26 o 
   7   2  11      165.25      175.54     11.12 o 
   8   2  11     1680.28     1701.93     22.95 o 
   9   2  11        5.92        2.74      3.89 o 
  10   2  11      189.45      200.30     10.35 o 
  11   2  11        1.19       -3.58      7.02 o 
  12   2  11        0.78      -10.80     23.14 o 
  13   2  11        3.98      -15.46     29.57 o 
   1   3  11        0.27        1.70      2.35 o 
   2   3  11      177.82      218.39     10.06 o 
   3   3  11        0.71        7.24      2.81 o 
   4   3  11     1719.23     1669.62     22.30 o 
   5   3  11      280.58      292.32      9.72 o 
   6   3  11     7049.03     6836.60     55.38 o 
   7   3  11      261.70      256.53     10.54 o 
   8   3  11       36.55       28.32      3.96 o 
   9   3  11       42.43       40.16      5.44 o 
  10   3  11      193.20      164.49      9.69 o 
  11   3  11        3.08        0.26      7.38 o 
  12   3  11      154.05      198.65     27.57 o 
  13   3  11       29.32       20.54      9.55 o 
   0   4  11     2080.53     2332.03     52.76 o 
   1   4  11      253.12      253.83     12.85 o 
   2   4  11     1541.15     1551.71     30.53 o 
   3   4  11      656.12      698.25     14.24 o 
   4   4  11      203.23      217.50      7.37 o 
   5   4  11      540.70      510.09     12.98 o 
   6   4  11       86.91       57.15      6.89 o 
   7   4  11      380.16      387.09     14.34 o 
   8   4  11      884.06      892.74     19.64 o 
   9   4  11       18.49       13.46      6.03 o 
  10   4  11      211.38      153.18     10.95 o 
  11   4  11        0.04      -12.91     13.03 o 
  12   4  11        7.78       -7.58      9.38 o 
   1   5  11      818.49      818.52     26.34 o 
   2   5  11      274.45      280.15     13.59 o 
   3   5  11       78.61       80.21      6.63 o 
   4   5  11      168.00      136.69      8.88 o 
   5   5  11     1059.55      985.57     17.96 o 
   6   5  11        0.53        5.30      3.57 o 
   7   5  11        6.76        3.93      4.07 o 
   8   5  11        0.31       -1.15      4.11 o 
   9   5  11        1.89       11.33      5.04 o 
  10   5  11      106.84      100.56     12.04 o 
  11   5  11       13.03       17.93     11.47 o 
  12   5  11        0.39       -2.27      9.83 o 
   0   6  11      118.79       73.49     12.06 o 
   1   6  11      126.12      124.95      9.73 o 
   2   6  11      903.28      852.79     24.66 o 
   3   6  11      844.93      803.27     16.29 o 
   4   6  11       67.85       50.36      4.53 o 
   5   6  11      215.97      213.81      8.74 o 
   6   6  11      179.04      161.78      9.47 o 
   7   6  11        1.56        1.57      4.06 o 
   8   6  11        3.25       -1.05      3.98 o 
   9   6  11       11.44       17.61      4.97 o 
  10   6  11       85.01       94.57     18.36 o 
  11   6  11       11.51       21.39     10.30 o 
  12   6  11       32.04       12.76     11.70 o 
   1   7  11        0.14        5.22      3.51 o 
   2   7  11      598.46      604.37     20.76 o 
   3   7  11      302.39      255.41      9.24 o 
   4   7  11     2802.70     2752.55     38.13 o 
   5   7  11       30.73       34.30      5.80 o 
   6   7  11       26.71       30.26      6.92 o 
   7   7  11      129.45      129.66      8.83 o 
   8   7  11      292.18      319.54     25.07 o 
   9   7  11        9.04       14.67      7.91 o 
  10   7  11       13.53       -1.91      9.89 o 
  11   7  11       64.84       43.42     16.01 o 
   0   8  11      681.96      746.91     33.69 o 
   1   8  11      152.21      172.65     11.87 o 
   2   8  11     2163.96     2140.52     40.14 o 
   3   8  11        8.97       11.55      8.66 o 
   4   8  11      305.59      281.26     15.11 o 
   5   8  11      582.99      642.17     34.57 o 
   6   8  11        3.67       -7.29      8.89 o 
   7   8  11      294.14      296.01     24.82 o 
   8   8  11      379.49      372.80     28.30 o 
   9   8  11        6.27        9.96      8.79 o 
  10   8  11       60.31       65.17     17.85 o 
  11   8  11       61.04       96.82     21.04 o 
   1   9  11        5.99       12.03      5.95 o 
   2   9  11      404.14      417.67     18.75 o 
   3   9  11       47.57       51.37      8.06 o 
   4   9  11      563.92      567.36     21.66 o 
   5   9  11       18.73       32.31     10.34 o 
   6   9  11       92.42       94.44     15.02 o 
   7   9  11        4.84       21.61      9.13 o 
   8   9  11       76.23       60.12     13.10 o 
   9   9  11        8.62       -0.14      9.49 o 
  10   9  11       19.59       10.39     12.23 o 
   0  10  11      110.92       81.81     13.58 o 
   1  10  11        0.79        2.03      4.98 o 
   2  10  11       49.53       44.66      8.07 o 
   3  10  11      263.98      279.78     16.66 o 
   4  10  11       84.51       78.82     14.31 o 
   5  10  11       34.08       34.24     12.20 o 
   6  10  11       74.06       95.64     17.97 o 
   7  10  11        0.44        9.27      9.45 o 
   8  10  11       22.26       12.47     10.73 o 
   9  10  11       29.72       48.66     13.52 o 
   1  11  11       28.47       16.14      5.14 o 
   2  11  11        2.06        2.91     10.14 o 
   3  11  11        0.95        8.22      4.90 o 
   4  11  11       22.90       42.50     13.02 o 
   5  11  11       97.51       80.10     15.58 o 
   6  11  11        7.68       20.41     11.00 o 
   7  11  11        0.03       -7.34     10.96 o 
   8  11  11        0.54        1.16     10.03 o 
   0  12  11      164.00      235.86     22.73 o 
   1  12  11        0.43       -0.23      5.79 o 
   2  12  11       22.16       30.37      7.08 o 
   3  12  11       29.72       28.36     10.50 o 
   4  12  11       12.61       15.48      7.61 o 
   5  12  11       15.41        5.14      8.74 o 
   6  12  11      279.46      393.68     32.37 o 
   7  12  11        3.80       -7.32     10.40 o 
   1  13  11        1.80       -8.91     18.35 o 
   2  13  11      271.28      326.92     19.40 o 
   3  13  11       28.22       11.85      9.36 o 
   4  13  11      711.30      878.57     47.30 o 
   0  14  11        0.58      -12.62     12.62 o 
   1  14  11        4.45       -7.68      7.68 o 
   0   0  12      215.04      255.59     11.58 o 
   1   0  12      149.77      233.64      8.60 o 
   2   0  12       68.55       60.46      8.80 o 
   3   0  12      410.55      293.13     19.60 o 
   4   0  12      196.79      176.27      8.51 o 
   5   0  12     2770.68     2955.10     39.58 o 
   6   0  12     2281.18     2066.52     59.28 o 
   7   0  12      299.08      300.62     12.12 o 
   8   0  12     1827.01     1776.87     38.32 o 
   9   0  12      344.64      261.63     19.71 o 
  10   0  12       90.78       80.56      9.82 o 
  11   0  12      248.28      214.61     16.50 o 
  12   0  12       35.75       27.20     11.89 o 
  13   0  12      458.35      490.18     36.16 o 
   1   1  12     2436.55     2379.73     21.43 o 
   2   1  12      868.19      855.46     15.84 o 
   3   1  12      173.96      156.07     10.40 o 
   4   1  12     2510.87     2390.77     22.57 o 
   5   1  12       34.54       20.34      2.62 o 
   6   1  12      157.77      122.16      7.63 o 
   7   1  12       80.72       59.13      4.27 o 
   8   1  12       81.72       71.06      5.96 o 
   9   1  12       11.24        4.87      3.64 o 
  10   1  12      117.22      103.62      9.05 o 
  11   1  12        3.43        0.27      4.46 o 
  12   1  12       74.71       71.39     23.25 o 
   0   2  12      633.99      830.92     20.36 o 
   1   2  12      407.40      418.12     12.54 o 
   2   2  12       96.35      103.63      6.45 o 
   3   2  12        3.28       13.07      5.21 o 
   4   2  12      427.75      398.34     10.35 o 
   5   2  12        0.61       -1.50      3.49 o 
   6   2  12      195.92      191.59      6.84 o 
   7   2  12      323.98      285.34     12.56 o 
   8   2  12        0.33       -1.45      3.79 o 
   9   2  12      190.56      138.12     10.11 o 
  10   2  12       12.24        9.69      5.65 o 
  11   2  12      168.31      165.21     10.23 o 
  12   2  12       16.42       13.64     10.47 o 
   1   3  12      597.40      701.02     20.04 o 
   2   3  12      176.22      195.02      8.97 o 
   3   3  12      429.67      497.30     13.96 o 
   4   3  12      774.31      753.61     19.14 o 
   5   3  12      323.60      331.11      9.72 o 
   6   3  12      452.37      451.51     13.03 o 
   7   3  12       70.26       56.20      5.48 o 
   8   3  12        3.76        0.64      3.63 o 
   9   3  12       47.81       38.49      7.99 o 
  10   3  12        1.87        4.50      4.81 o 
  11   3  12       10.57        3.13      6.13 o 
  12   3  12       12.02        5.18      8.49 o 
   0   4  12     1981.25     2034.55     51.65 o 
   1   4  12      179.45      187.48     11.95 o 
   2   4  12       93.50       87.43      8.39 o 
   3   4  12     1596.44     1629.76     32.57 o 
   4   4  12     1921.70     1913.55     25.16 o 
   5   4  12      409.55      366.33     13.06 o 
   6   4  12     1837.90     1918.56     31.32 o 
   7   4  12      210.12      235.24     11.80 o 
   8   4  12       46.60       52.20      5.49 o 
   9   4  12       11.89        5.58      4.89 o 
  10   4  12      187.65      160.55     11.67 o 
  11   4  12       32.01       19.73      9.79 o 
  12   4  12       56.74        8.86      9.52 o 
   1   5  12     1969.58     1821.22     37.64 o 
   2   5  12      100.95       78.45      8.29 o 
   3   5  12      743.08      715.26     15.71 o 
   4   5  12     1868.38     1850.72     25.09 o 
   5   5  12      354.29      338.22     12.54 o 
   6   5  12       19.51       25.38      4.54 o 
   7   5  12      728.87      723.24     27.85 o 
   8   5  12        9.63        1.91      3.88 o 
   9   5  12      678.05      652.31     24.57 o 
  10   5  12      340.09      361.02     21.98 o 
  11   5  12       81.05       46.37     14.56 o 
  12   5  12       95.26       85.41     18.88 o 
   0   6  12       30.08       38.48      9.45 o 
   1   6  12       27.93       27.57      6.08 o 
   2   6  12        0.06        0.20      4.87 o 
   3   6  12       24.24       16.52      3.45 o 
   4   6  12      582.42      580.50     18.73 o 
   5   6  12      213.93      225.59      9.28 o 
   6   6  12     1210.11     1251.30     25.81 o 
   7   6  12       13.89       11.63      4.40 o 
   8   6  12      406.83      407.82     15.94 o 
   9   6  12      699.82      695.69     19.51 o 
  10   6  12      144.20      139.84     11.39 o 
  11   6  12       89.09       86.84     17.22 o 
   1   7  12        0.98        9.15      5.60 o 
   2   7  12      262.83      267.47     14.55 o 
   3   7  12        0.07       -3.01      3.59 o 
   4   7  12      164.42      144.40      7.63 o 
   5   7  12        1.07       -0.95      4.30 o 
   6   7  12       98.81       88.17      7.72 o 
   7   7  12      160.44      119.72      9.12 o 
   8   7  12       75.85       93.84     10.66 o 
   9   7  12       59.09       74.81     10.52 o 
  10   7  12       17.30       27.53     13.28 o 
  11   7  12       66.42       65.80     17.92 o 
   0   8  12     1056.99     1203.40     44.36 o 
   1   8  12        8.80       14.84      7.13 o 
   2   8  12        7.21        7.96      5.65 o 
   3   8  12      192.36      229.57     14.18 o 
   4   8  12       46.50       52.41      8.05 o 
   5   8  12      231.47      286.54     24.24 o 
   6   8  12       15.24       14.46      9.97 o 
   7   8  12       41.65       24.12      9.68 o 
   8   8  12       28.95       33.31     10.99 o 
   9   8  12        1.71        1.05      7.94 o 
  10   8  12        4.62       10.27     10.07 o 
   1   9  12     1651.53     1834.99     39.47 o 
   2   9  12       43.84       50.69      8.44 o 
   3   9  12      254.76      237.33     14.67 o 
   4   9  12      239.31      232.36     18.80 o 
   5   9  12       70.48       96.68     15.89 o 
   6   9  12       54.92       39.41     11.20 o 
   7   9  12       44.26       47.86     11.86 o 
   8   9  12       13.13       19.78     11.20 o 
   9   9  12       45.48       46.22     13.14 o 
   0  10  12       15.61       33.86     11.76 o 
   1  10  12      126.48      128.10     13.29 o 
   2  10  12        7.00       11.26      6.02 o 
   3  10  12       25.44       30.99      6.49 o 
   4  10  12       55.89       62.65     14.14 o 
   5  10  12      386.49      366.49     29.15 o 
   6  10  12      221.73      247.88     26.33 o 
   7  10  12       10.99       16.53      9.37 o 
   8  10  12      104.57      100.47     17.37 o 
   1  11  12       97.58      112.67     11.72 o 
   2  11  12       53.91       58.39      8.72 o 
   3  11  12        0.40       -4.35      7.16 o 
   4  11  12      262.30      227.37     23.99 o 
   5  11  12       52.33       46.51     13.86 o 
   6  11  12       95.41      124.26     19.09 o 
   7  11  12      220.12      241.44     25.29 o 
   0  12  12       58.85       65.39     14.58 o 
   1  12  12       80.91       79.53     10.55 o 
   2  12  12        0.07        4.86      6.55 o 
   3  12  12       11.81       15.02     10.80 o 
   4  12  12       37.71       27.85     10.92 o 
   5  12  12       75.17       46.48     12.51 o 
   6  12  12      111.00      128.52     20.01 o 
   1  13  12       17.70        6.23      6.46 o 
   2  13  12       82.57       97.64     21.74 o 
   3  13  12       13.82        7.89     10.13 o 
   1   1  13      176.99      163.87      8.49 o 
   2   1  13        4.23       11.97      3.81 o 
   3   1  13     1348.23     1398.93     25.07 o 
   4   1  13      392.22      386.26     10.88 o 
   5   1  13      281.49      231.30     15.98 o 
   6   1  13      243.14      242.65     10.88 o 
   7   1  13      748.82      698.18     15.29 o 
   8   1  13       12.57       -0.57      4.50 o 
   9   1  13      232.12      217.24     12.39 o 
  10   1  13        0.11       -1.71      5.11 o 
  11   1  13       14.99       12.80      6.53 o 
  12   1  13       28.47       22.52      9.00 o 
   0   2  13     1775.34     1709.70     47.22 o 
   1   2  13       65.92       62.90      5.86 o 
   2   2  13       18.81       19.14      5.57 o 
   3   2  13     4394.70     4212.78     53.75 o 
   4   2  13      489.66      559.63     14.31 o 
   5   2  13     2336.90     2287.99     29.32 o 
   6   2  13       28.53       17.19      2.91 o 
   7   2  13        1.68        0.10      4.01 o 
   8   2  13        1.98       -0.29      4.01 o 
   9   2  13       61.35       54.13      7.16 o 
  10   2  13      132.29      131.68     16.25 o 
  11   2  13      255.66      258.05     16.00 o 
  12   2  13       12.49        6.72      8.89 o 
   1   3  13     2304.49     2267.36     67.20 o 
   2   3  13      147.07      129.52     21.31 o 
   3   3  13     2297.82     2426.96     41.21 o 
   4   3  13      371.67      370.75     11.78 o 
   5   3  13       37.79       29.50      4.42 o 
   6   3  13       51.77       40.40      5.12 o 
   7   3  13      944.03      960.21     20.42 o 
   8   3  13       28.42       16.83      4.36 o 
   9   3  13      195.89      194.72     12.10 o 
  10   3  13        1.94       -0.90      4.95 o 
  11   3  13        9.78       18.62      9.62 o 
  12   3  13       29.35       25.59     11.92 o 
   0   4  13     2406.70     2337.27     58.55 o 
   1   4  13      150.96      178.92     11.91 o 
   2   4  13       42.81       30.00      5.73 o 
   3   4  13      824.15      740.80     23.16 o 
   4   4  13       42.39       40.26      4.63 o 
   5   4  13      540.95      509.38     14.08 o 
   6   4  13      781.55      765.43     17.63 o 
   7   4  13      191.29      176.93      9.47 o 
   8   4  13        5.65       14.25      4.89 o 
   9   4  13       13.18        8.22      4.87 o 
  10   4  13      122.00      136.15     11.01 o 
  11   4  13       40.52       28.56      9.53 o 
   1   5  13      410.20      391.73     18.14 o 
   2   5  13      544.29      547.79     20.41 o 
   3   5  13     1070.45     1033.13     20.30 o 
   4   5  13       89.34       78.97      6.04 o 
   5   5  13      143.85      134.69      7.56 o 
   6   5  13        5.72        6.20      3.68 o 
   7   5  13       41.22       41.13      6.61 o 
   8   5  13      125.26      113.82      8.20 o 
   9   5  13       16.85       18.33      6.13 o 
  10   5  13       36.98       41.78      7.96 o 
  11   5  13      145.69      137.00     22.08 o 
   0   6  13     1238.99     1253.31     44.30 o 
   1   6  13      116.68      135.19     11.16 o 
   2   6  13        1.05        1.83      5.01 o 
   3   6  13      165.77      131.76     10.81 o 
   4   6  13        8.80        4.40      3.09 o 
   5   6  13      175.47      160.72     10.22 o 
   6   6  13       64.11       61.07     10.24 o 
   7   6  13      157.09      149.06     10.07 o 
   8   6  13       32.12       21.93      5.24 o 
   9   6  13      233.54      236.89     11.79 o 
  10   6  13       81.80       95.84      9.95 o 
  11   6  13      197.16      252.55     27.15 o 
   1   7  13     4303.34     4427.63    145.29 o 
   2   7  13       12.23       10.60      5.51 o 
   3   7  13     1194.55     1214.09     44.60 o 
   4   7  13      108.64      101.83      6.56 o 
   5   7  13        0.21       -4.37      4.37 o 
   6   7  13        0.75       -2.40      4.05 o 
   7   7  13       73.88       78.18      9.77 o 
   8   7  13       92.04      104.13     11.13 o 
   9   7  13       28.32       29.86      7.31 o 
  10   7  13      298.90      349.78     33.56 o 
   0   8  13       58.60       76.46     13.27 o 
   1   8  13       22.71       23.78     10.40 o 
   2   8  13       16.04       17.18      5.97 o 
   3   8  13       31.25       25.47      6.79 o 
   4   8  13      857.19      794.81     26.65 o 
   5   8  13      192.72      196.62     19.79 o 
   6   8  13        0.61       -7.40      9.07 o 
   7   8  13       25.66       31.49     11.22 o 
   8   8  13      205.09      225.35     24.13 o 
   9   8  13      342.13      427.95     31.61 o 
  10   8  13      122.35      111.09     19.88 o 
   1   9  13      624.29      658.03     25.00 o 
   2   9  13      192.48      166.19     13.33 o 
   3   9  13      107.70       70.98      9.02 o 
   4   9  13      135.55      108.33     15.27 o 
   5   9  13        0.88       -6.40     10.77 o 
   6   9  13       36.44       19.45     11.95 o 
   7   9  13       85.70       80.65     15.01 o 
   8   9  13        0.83        9.36      9.68 o 
   9   9  13        0.19       18.03     10.92 o 
   0  10  13       28.39       28.99     10.11 o 
   1  10  13       82.13      106.76     11.72 o 
   2  10  13        0.43        7.78      6.30 o 
   3  10  13        2.92        1.26      5.90 o 
   4  10  13        1.74        0.50      8.63 o 
   5  10  13      195.83      190.12     21.93 o 
   6  10  13        0.06        2.00      8.08 o 
   7  10  13       28.33       51.75     14.21 o 
   8  10  13       24.77       30.14     11.94 o 
   1  11  13      284.42      284.34     18.31 o 
   2  11  13        3.69        2.80      5.57 o 
   3  11  13        0.46        9.70      6.62 o 
   4  11  13       16.55       44.57     14.95 o 
   5  11  13       41.87       44.76     13.80 o 
   6  11  13        3.30        1.13     10.11 o 
   0  12  13        1.03       10.27      7.98 o 
   1  12  13       36.80       35.43      7.55 o 
   2  12  13        0.32       -2.27      6.17 o 
   3  12  13      172.22      184.86     23.34 o 
   4  12  13       13.66        6.70      9.40 o 
   5  12  13       40.42       79.97     16.25 o 
   1  13  13       44.00       43.64      8.34 o 
   2  13  13        0.21       -4.86      7.02 o 
   0   0  14      914.90      799.88     22.01 o 
   1   0  14      236.24      247.27     13.69 o 
   2   0  14     1065.80     1129.73     28.75 o 
   3   0  14       21.54        8.67      6.28 o 
   4   0  14      116.31       98.21      9.27 o 
   5   0  14       13.72        8.26      4.78 o 
   6   0  14      895.10      883.47     32.07 o 
   7   0  14       89.28       67.66     12.54 o 
   8   0  14      923.04      917.48     42.46 o 
   9   0  14      128.25       88.59     15.42 o 
  10   0  14      106.26      104.85     16.81 o 
  11   0  14       38.89       25.07     11.05 o 
   1   1  14       17.77       19.58      3.87 o 
   2   1  14     1479.85     1362.27     39.05 o 
   3   1  14       15.69       17.21      4.51 o 
   4   1  14     2241.95     2256.92     35.93 o 
   5   1  14      249.82      217.47      8.67 o 
   6   1  14      297.87      272.59      9.58 o 
   7   1  14      232.31      192.46     10.09 o 
   8   1  14      356.07      362.89     19.45 o 
   9   1  14       19.38       33.93      7.21 o 
  10   1  14      340.83      330.36     20.07 o 
  11   1  14       34.43       46.57      9.87 o 
   0   2  14       51.92       63.55     12.20 o 
   1   2  14      377.44      330.35     38.90 o 
   2   2  14     1554.62     1692.71     35.07 o 
   3   2  14      259.73      246.92     15.86 o 
   4   2  14     1809.51     1753.70     23.46 o 
   5   2  14        4.02        5.13      3.38 o 
   6   2  14      178.31      162.32      7.55 o 
   7   2  14       28.30       20.82      4.45 o 
   8   2  14      486.16      420.68     14.73 o 
   9   2  14        9.55        2.20      4.93 o 
  10   2  14       10.52       10.00      5.45 o 
  11   2  14       36.88       57.48      8.86 o 
   1   3  14      372.69      319.96     43.10 o 
   2   3  14       76.49       74.83     12.39 o 
   3   3  14      111.48       91.46     10.10 o 
   4   3  14      758.28      769.44     17.74 o 
   5   3  14        1.53        2.58      3.16 o 
   6   3  14     1290.48     1313.38     20.93 o 
   7   3  14       57.44       58.45      6.47 o 
   8   3  14      289.45      257.60     15.16 o 
   9   3  14        1.06        0.34      4.55 o 
  10   3  14      182.95      181.27     12.34 o 
  11   3  14        0.05       -1.08      5.51 o 
   0   4  14      921.49      965.03     39.30 o 
   1   4  14       30.44       40.68      7.10 o 
   2   4  14      692.31      679.53     23.03 o 
   3   4  14       23.88       18.76      5.36 o 
   4   4  14       29.99       24.47      4.23 o 
   5   4  14       50.07       39.24      4.35 o 
   6   4  14     1059.63     1101.81     21.87 o 
   7   4  14       15.88       10.36      4.57 o 
   8   4  14     1207.61     1227.56     24.78 o 
   9   4  14      121.67      127.27     10.52 o 
  10   4  14       99.44       98.43     14.20 o 
  11   4  14       71.00       52.25      9.61 o 
   1   5  14      206.58      192.01     13.10 o 
   2   5  14       51.60       33.95      8.80 o 
   3   5  14      110.34       99.79      9.79 o 
   4   5  14      363.72      338.24     11.84 o 
   5   5  14       24.92       21.61      4.02 o 
   6   5  14      415.67      464.65     25.52 o 
   7   5  14      104.52       98.00      8.53 o 
   8   5  14      275.74      247.80     14.29 o 
   9   5  14        0.56       -1.35      6.07 o 
  10   5  14      292.69      336.20     20.61 o 
  11   5  14        0.31        9.65      6.95 o 
   0   6  14     1906.92     1866.79     56.49 o 
   1   6  14      247.68      253.08     15.46 o 
   2   6  14     2603.42     2802.77     47.97 o 
   3   6  14      148.97      140.32      8.13 o 
   4   6  14      256.57      261.18     10.67 o 
   5   6  14      150.41      151.39     12.11 o 
   6   6  14      337.84      344.11     15.08 o 
   7   6  14       54.38       62.92      8.84 o 
   8   6  14      314.18      305.46     14.75 o 
   9   6  14      179.12      173.90     10.83 o 
  10   6  14       31.21       38.97      8.48 o 
   1   7  14        1.07        3.43      6.03 o 
   2   7  14        7.39        9.12      5.45 o 
   3   7  14        1.16        5.29      3.39 o 
   4   7  14        6.61       14.60      3.95 o 
   5   7  14        0.42       -4.55      4.55 o 
   6   7  14       22.38       29.27      6.37 o 
   7   7  14      128.77      114.91     11.89 o 
   8   7  14        5.60       -5.64      7.33 o 
   9   7  14        0.57        7.09      5.57 o 
  10   7  14       49.53       50.89     15.28 o 
   0   8  14      633.65      785.55     38.07 o 
   1   8  14       34.15       45.43      7.91 o 
   2   8  14      440.80      502.56     21.86 o 
   3   8  14       38.37       35.56      6.32 o 
   4   8  14       20.97       19.88     13.66 o 
   5   8  14       95.98       83.17     13.75 o 
   6   8  14       47.20       31.97      9.84 o 
   7   8  14       95.57       90.19     15.46 o 
   8   8  14        6.17       -1.87      8.74 o 
   9   8  14       30.01       29.56     13.53 o 
   1   9  14        0.42       -6.56      7.18 o 
   2   9  14      226.61      216.41     14.87 o 
   3   9  14      143.65      122.28     11.38 o 
   4   9  14       85.56       76.61     14.08 o 
   5   9  14        0.02       -4.83     10.65 o 
   6   9  14        0.06      -14.02     14.02 o 
   7   9  14       17.05       22.24     11.73 o 
   8   9  14      136.78      122.58     20.34 o 
   0  10  14      224.54      245.09     23.55 o 
   1  10  14        8.62       15.48      7.46 o 
   2  10  14      152.91      178.85     14.47 o 
   3  10  14       87.20       90.80     10.65 o 
   4  10  14        0.04        0.34      9.15 o 
   5  10  14        1.57        2.60      8.50 o 
   6  10  14       97.84       96.44     17.05 o 
   7  10  14       36.18       51.94     14.36 o 
   1  11  14      103.09       98.70     12.43 o 
   2  11  14      214.31      236.76     17.32 o 
   3  11  14       33.96       60.39      9.81 o 
   4  11  14      323.93      385.12     31.35 o 
   5  11  14        0.09        8.34     11.51 o 
   6  11  14      130.62      143.27     20.81 o 
   0  12  14        0.79       30.14     13.45 o 
   1  12  14       69.55       77.54     16.74 o 
   2  12  14       36.19       37.34      8.95 o 
   3  12  14        4.08       -3.05     11.73 o 
   1   1  15      157.02      143.83      9.47 o 
   2   1  15      191.23      210.09     12.37 o 
   3   1  15       18.10       11.30      3.79 o 
   4   1  15       99.74      105.33      6.60 o 
   5   1  15        5.58        8.23      3.19 o 
   6   1  15      112.65       93.07      6.34 o 
   7   1  15     1036.30     1101.56     30.35 o 
   8   1  15        2.05        1.70      6.37 o 
   9   1  15      385.36      391.32     21.70 o 
  10   1  15        4.62        7.22      7.43 o 
  11   1  15        0.01       -6.42      7.49 o 
   0   2  15       81.93       72.94     12.22 o 
   1   2  15      853.86      889.78     26.58 o 
   2   2  15      311.68      313.88     31.89 o 
   3   2  15     2054.35     2048.38     40.19 o 
   4   2  15      184.30      194.04      8.53 o 
   5   2  15     1005.93     1008.16     18.46 o 
   6   2  15      236.79      208.23      8.95 o 
   7   2  15      177.81      174.99     11.16 o 
   8   2  15       25.68       15.32      4.73 o 
   9   2  15      118.85      105.92     11.86 o 
  10   2  15       49.19       35.14      8.68 o 
  11   2  15      100.85      168.82     16.86 o 
   1   3  15      185.87      181.79     13.18 o 
   2   3  15      831.01      909.10    102.65 o 
   3   3  15       91.51       89.01     10.04 o 
   4   3  15      356.03      379.57     11.70 o 
   5   3  15      197.69      172.53     10.97 o 
   6   3  15        4.29        1.19      3.98 o 
   7   3  15     1374.87     1358.09     41.15 o 
   8   3  15       36.48       27.48      5.65 o 
   9   3  15      795.49      908.41     32.40 o 
  10   3  15       99.94      129.57     15.40 o 
  11   3  15        9.99       11.05      7.75 o 
   0   4  15     1112.53     1153.12     43.92 o 
   1   4  15      611.96      624.86     23.53 o 
   2   4  15      121.82      111.05     10.81 o 
   3   4  15      161.85      128.47     11.70 o 
   4   4  15      995.50     1010.44     20.72 o 
   5   4  15      196.53      200.27     11.44 o 
   6   4  15       32.91       39.35      7.47 o 
   7   4  15       98.84       88.44      7.68 o 
   8   4  15        0.77        1.28      4.72 o 
   9   4  15       21.90       19.09      6.56 o 
  10   4  15       23.31       23.98      6.57 o 
   1   5  15        1.38       -6.74      6.74 o 
   2   5  15      360.30      287.31     16.39 o 
   3   5  15      318.10      324.07     17.52 o 
   4   5  15        8.28        4.83      3.49 o 
   5   5  15      240.13      226.60     10.41 o 
   6   5  15      211.49      205.46     11.78 o 
   7   5  15        2.32       -6.00      6.16 o 
   8   5  15       64.77       71.31      9.95 o 
   9   5  15        0.13       -2.31      5.87 o 
  10   5  15      272.60      243.71     19.04 o 
   0   6  15      206.60      201.50     19.87 o 
   1   6  15       30.15       17.93      6.08 o 
   2   6  15      417.08      390.94     19.26 o 
   3   6  15       21.10       11.84      3.81 o 
   4   6  15       61.02       57.43      5.77 o 
   5   6  15      659.96      614.62     28.28 o 
   6   6  15       90.33       85.20      8.28 o 
   7   6  15       25.17       18.91      5.19 o 
   8   6  15       43.96       45.21      6.87 o 
   9   6  15       41.65       41.24      6.00 o 
  10   6  15       27.02       30.45     10.26 o 
   1   7  15     1041.72     1098.52     32.67 o 
   2   7  15       45.35       48.58      8.53 o 
   3   7  15        9.94        8.68      4.66 o 
   4   7  15       15.81       19.09      4.07 o 
   5   7  15      203.39      220.26     12.25 o 
   6   7  15       17.67       11.33      5.80 o 
   7   7  15      205.54      224.53     16.22 o 
   8   7  15        3.82       -3.20      6.28 o 
   9   7  15       37.55       43.60      9.54 o 
   0   8  15      942.86      954.47     43.46 o 
   1   8  15       29.30       34.59      7.15 o 
   2   8  15      772.30      822.33     28.22 o 
   3   8  15      318.70      313.32     17.93 o 
   4   8  15      500.36      518.27     22.84 o 
   5   8  15      263.21      271.86     25.46 o 
   6   8  15      143.55      132.43     19.82 o 
   7   8  15        0.53        5.16      9.27 o 
   8   8  15       41.86       84.31     16.98 o 
   1   9  15      127.04      161.47     14.44 o 
   2   9  15       10.80       -1.75      6.28 o 
   3   9  15       53.87       39.32     15.51 o 
   4   9  15      158.61      187.13     22.45 o 
   5   9  15       52.52       76.53     15.88 o 
   6   9  15       24.94       19.15     10.63 o 
   7   9  15        1.79       16.67     12.30 o 
   0  10  15       19.20       24.66     10.03 o 
   1  10  15        6.44        5.11      6.02 o 
   2  10  15        1.24        5.73      6.88 o 
   3  10  15       53.01       58.66      9.76 o 
   4  10  15        5.37      -13.59     13.59 o 
   5  10  15        0.87        9.38      7.95 o 
   6  10  15       13.18        8.44     10.46 o 
   1  11  15       68.87       78.74     11.68 o 
   2  11  15        1.53       18.93      8.01 o 
   3  11  15       15.39       18.49      7.67 o 
   4  11  15       34.14       42.32     12.06 o 
   0  12  15       42.35       82.19     17.23 o 
   1  12  15       20.24       21.36      7.61 o 
   0   0  16     2120.04     2108.22     59.47 o 
   1   0  16      229.84      196.63     13.47 o 
   2   0  16     1207.66     1208.09     32.18 o 
   3   0  16      133.94      122.95     11.17 o 
   4   0  16      175.47      156.78     10.32 o 
   5   0  16     1321.20     1332.48     29.10 o 
   6   0  16      122.02      113.83      9.13 o 
   7   0  16      165.80      155.00     13.03 o 
   8   0  16      317.24      349.99     28.56 o 
   9   0  16       27.64       19.47     10.38 o 
  10   0  16      121.60       99.70     18.27 o 
   1   1  16     1060.52     1002.33     23.90 o 
   2   1  16      999.44      950.77     23.43 o 
   3   1  16       12.34       19.12      5.26 o 
   4   1  16      344.44      325.92     11.16 o 
   5   1  16     1518.05     1431.88     29.16 o 
   6   1  16        0.04        1.26      3.62 o 
   7   1  16      359.42      372.17     14.09 o 
   8   1  16        0.03        1.45     10.66 o 
   9   1  16        1.68       -1.71      6.31 o 
  10   1  16       33.84       22.68     11.13 o 
   0   2  16       12.30       11.12      7.66 o 
   1   2  16       35.91       26.31      6.69 o 
   2   2  16       66.50       50.88      7.01 o 
   3   2  16       75.91       60.39      7.27 o 
   4   2  16      206.25      219.32      9.31 o 
   5   2  16       20.23        7.14      3.27 o 
   6   2  16       11.20        7.82      3.42 o 
   7   2  16       50.94       48.34      6.35 o 
   8   2  16        0.24       -3.24      4.46 o 
   9   2  16       24.65       25.60     14.57 o 
  10   2  16        3.05       -7.11      7.11 o 
   1   3  16      600.54      565.64     23.13 o 
   2   3  16       20.36       19.03      6.92 o 
   3   3  16      355.35      387.63     32.43 o 
   4   3  16        8.51        6.30      3.49 o 
   5   3  16       51.43       38.44      4.46 o 
   6   3  16      108.80       90.21      7.18 o 
   7   3  16       16.34        4.51      4.95 o 
   8   3  16       34.82       50.80      7.56 o 
   9   3  16       70.39      104.62     18.08 o 
  10   3  16       23.44       39.16      9.45 o 
   0   4  16     1567.45     1677.59     54.48 o 
   1   4  16      794.43      817.29     27.88 o 
   2   4  16       72.08       54.11      8.47 o 
   3   4  16     1256.25     1245.37     33.70 o 
   4   4  16      251.88      273.98     11.57 o 
   5   4  16       88.25       76.17      5.81 o 
   6   4  16      313.18      317.01     12.80 o 
   7   4  16       20.81       13.56      4.62 o 
   8   4  16       82.34      105.94      9.82 o 
   9   4  16       81.23       75.40     10.78 o 
  10   4  16       20.23       16.76      6.51 o 
   1   5  16      140.52      142.54     12.55 o 
   2   5  16      659.74      627.60     24.77 o 
   3   5  16      394.79      392.32     19.63 o 
   4   5  16      894.63      914.84     20.90 o 
   5   5  16      121.30      119.23      7.92 o 
   6   5  16      420.18      416.83     17.25 o 
   7   5  16      324.80      344.51     15.90 o 
   8   5  16      293.59      327.41     19.94 o 
   9   5  16      133.18      126.48     13.31 o 
   0   6  16       50.79       69.71     12.93 o 
   1   6  16       80.95       69.02     10.23 o 
   2   6  16      322.90      309.24     17.61 o 
   3   6  16      534.47      569.26     16.76 o 
   4   6  16        9.78        2.40      3.99 o 
   5   6  16      291.12      286.13     17.56 o 
   6   6  16      121.82      134.04     10.23 o 
   7   6  16        0.44       -2.88      5.95 o 
   8   6  16       34.70       37.38      5.99 o 
   9   6  16       80.11       87.63      8.37 o 
   1   7  16       57.76       42.13      8.08 o 
   2   7  16        5.44        9.76     11.91 o 
   3   7  16      226.02      226.84     10.86 o 
   4   7  16       27.34       27.73      4.66 o 
   5   7  16        5.25       -0.30      5.40 o 
   6   7  16       96.32      101.24     11.59 o 
   7   7  16      269.72      283.00     18.58 o 
   8   7  16      154.76      183.57     22.24 o 
   0   8  16       66.02       56.75     13.30 o 
   1   8  16       17.08       18.90     11.92 o 
   2   8  16        2.80        6.70      4.90 o 
   3   8  16        0.09        2.24      5.81 o 
   4   8  16        0.00        2.69      6.94 o 
   5   8  16       72.74       60.54     13.92 o 
   6   8  16       40.44       37.46     13.09 o 
   7   8  16        0.44       -0.15     10.42 o 
   1   9  16       58.14       65.19     11.42 o 
   2   9  16       28.05       20.14      5.73 o 
   3   9  16       14.50       18.69      7.11 o 
   4   9  16      333.52      307.93     27.69 o 
   5   9  16       14.77        5.20      9.56 o 
   6   9  16      184.00      192.15     23.42 o 
   0  10  16      168.94      179.48     21.23 o 
   1  10  16      189.71      207.41     16.22 o 
   2  10  16       40.88       51.85      8.73 o 
   3  10  16      220.67      262.34     17.83 o 
   4  10  16        0.92       -3.87     10.09 o 
   5  10  16      195.57      200.67     24.23 o 
   1  11  16        0.74        4.53      6.38 o 
   2  11  16        8.61       13.27      7.49 o 
   1   1  17       28.94       45.10      6.57 o 
   2   1  17      475.65      476.92     15.32 o 
   3   1  17      206.43      169.74     11.35 o 
   4   1  17      262.65      256.04     10.36 o 
   5   1  17       11.35        6.70      4.09 o 
   6   1  17        0.03       -3.05      3.66 o 
   7   1  17        2.45        4.28      4.86 o 
   8   1  17       15.58       26.87      8.01 o 
   9   1  17       69.04       75.49     11.23 o 
  10   1  17        3.89       13.52      7.32 o 
   0   2  17        7.69        0.31      8.11 o 
   1   2  17      332.56      348.47     15.03 o 
   2   2  17      260.65      243.82     16.29 o 
   3   2  17      275.94      258.22     13.05 o 
   4   2  17       61.90       56.29      5.33 o 
   5   2  17       34.39       31.23      4.45 o 
   6   2  17      968.20     1025.50     20.22 o 
   7   2  17      108.23       99.34      9.45 o 
   8   2  17      466.82      476.03     23.98 o 
   9   2  17        0.06        0.62      7.36 o 
  10   2  17      188.64      191.48     22.24 o 
   1   3  17      207.72      200.28     16.84 o 
   2   3  17      342.60      341.69     53.43 o 
   3   3  17      246.11      267.95     13.97 o 
   4   3  17     1378.38     1457.25     30.69 o 
   5   3  17       87.55       78.48      6.14 o 
   6   3  17      477.70      480.94     15.87 o 
   7   3  17       34.87       44.49      8.40 o 
   8   3  17        1.86        3.27      4.81 o 
   9   3  17       15.63        4.78      6.52 o 
   0   4  17       49.02       37.92     12.52 o 
   1   4  17        2.13        7.44      6.46 o 
   2   4  17      302.57      355.60     19.25 o 
   3   4  17       34.61       43.77      7.95 o 
   4   4  17      271.32      244.78     11.59 o 
   5   4  17       45.62       34.88      4.34 o 
   6   4  17      134.16      130.50      8.77 o 
   7   4  17       72.59       70.76      7.63 o 
   8   4  17       26.89       25.22      7.09 o 
   9   4  17       12.16       -0.72      6.21 o 
   1   5  17      734.58      730.12     27.74 o 
   2   5  17        5.63        2.08      6.01 o 
   3   5  17       36.32       22.12      9.98 o 
   4   5  17      320.28      335.75     13.33 o 
   5   5  17       21.67       21.29      4.34 o 
   6   5  17       74.05       73.16      8.03 o 
   7   5  17        1.38        7.23      4.97 o 
   8   5  17       20.89       33.45      6.94 o 
   9   5  17       64.52       62.17      9.77 o 
   0   6  17      125.17      136.48     17.79 o 
   1   6  17        1.51       -3.17      8.36 o 
   2   6  17       28.44       22.51      6.96 o 
   3   6  17      131.31      132.59      9.09 o 
   4   6  17       11.72       16.90      4.59 o 
   5   6  17        2.44        1.03      5.46 o 
   6   6  17       41.64       46.41      7.26 o 
   7   6  17       11.62       12.61      5.79 o 
   8   6  17      175.44      181.57     12.46 o 
   1   7  17       30.05       19.52      5.41 o 
   2   7  17      825.17      890.41     30.99 o 
   3   7  17        6.70       10.47      4.39 o 
   4   7  17      108.17      117.65      9.50 o 
   5   7  17       49.51       40.05      8.45 o 
   6   7  17      203.58      215.94     24.06 o 
   7   7  17       17.45       -4.76     11.62 o 
   0   8  17      133.82      146.68     20.36 o 
   1   8  17        9.89        9.01      5.59 o 
   2   8  17      307.44      296.85     19.30 o 
   3   8  17        0.68       -4.24      8.65 o 
   4   8  17        8.07        3.89      5.29 o 
   5   8  17        4.95      -11.92     11.92 o 
   6   8  17       92.50       90.82     17.27 o 
   1   9  17        1.27        2.36      6.18 o 
   2   9  17       71.79       89.66     13.17 o 
   3   9  17        7.02       -2.71     15.01 o 
   4   9  17      224.02      273.85     26.96 o 
   5   9  17       19.52       -4.84     12.98 o 
   0  10  17       61.95       58.81     14.25 o 
   1  10  17       10.97        9.22      6.59 o 
   2  10  17       54.71       49.90      8.90 o 
   3  10  17       52.93       56.53     24.58 o 
   0   0  18      670.77      721.24     38.43 o 
   1   0  18       12.63        4.90      6.09 o 
   2   0  18      435.35      434.28     21.31 o 
   3   0  18       20.79       13.05      6.14 o 
   4   0  18        0.00       -2.88      8.02 o 
   5   0  18       53.70       54.03      7.36 o 
   6   0  18      151.73      124.51      9.73 o 
   7   0  18      486.32      506.28     24.12 o 
   8   0  18      147.45      131.62     19.81 o 
   9   0  18      215.82      203.34     26.19 o 
   1   1  18     2670.83     2676.52     46.05 o 
   2   1  18        0.42        4.21      4.53 o 
   3   1  18      103.88      100.12      7.98 o 
   4   1  18       80.61       81.77      5.85 o 
   5   1  18       50.23       36.33      4.49 o 
   6   1  18       96.47       81.00      6.06 o 
   7   1  18       96.38       84.98      7.54 o 
   8   1  18        6.07       25.55      7.75 o 
   9   1  18        4.72        6.69     12.08 o 
   0   2  18      228.19      191.82     14.78 o 
   1   2  18       12.05        3.88      5.03 o 
   2   2  18        2.88        4.00      5.13 o 
   3   2  18       26.04       18.44      5.61 o 
   4   2  18       20.89        9.43      3.69 o 
   5   2  18      228.33      218.04      9.96 o 
   6   2  18        0.01        1.50      4.06 o 
   7   2  18      164.84      185.01     12.14 o 
   8   2  18        2.30        6.57      7.34 o 
   9   2  18        7.54       -1.15      8.11 o 
   1   3  18        1.70       -2.23      6.56 o 
   2   3  18       24.57       22.95      5.88 o 
   3   3  18      128.95      108.30      9.90 o 
   4   3  18       32.42       40.27      5.34 o 
   5   3  18       22.58       20.71      4.27 o 
   6   3  18       22.67       21.79      5.64 o 
   7   3  18       43.42       48.57      7.15 o 
   8   3  18       25.73       32.32      6.22 o 
   9   3  18      135.67      129.84     14.44 o 
   0   4  18        6.28        3.75      9.60 o 
   1   4  18        2.51        0.10      6.00 o 
   2   4  18       85.20       60.97      9.29 o 
   3   4  18      353.59      357.83     19.73 o 
   4   4  18       15.77       10.75      4.00 o 
   5   4  18      375.13      377.61     12.86 o 
   6   4  18       37.64       30.81      4.87 o 
   7   4  18        6.12       -4.89     11.45 o 
   8   4  18       49.04       63.84      8.32 o 
   1   5  18       34.56       34.21      8.22 o 
   2   5  18       39.16       37.90      8.97 o 
   3   5  18      100.18      100.18     11.48 o 
   4   5  18       32.89       45.27      5.87 o 
   5   5  18        0.44        0.04      3.36 o 
   6   5  18       21.55        8.48      4.82 o 
   7   5  18      157.37      193.76     12.94 o 
   8   5  18        0.61        2.44      6.65 o 
   0   6  18      287.45      279.42     24.73 o 
   1   6  18      991.87     1072.21     37.44 o 
   2   6  18       12.33        7.05      6.00 o 
   3   6  18      771.92      856.84     27.73 o 
   4   6  18        4.57        8.92      4.07 o 
   5   6  18      275.55      295.14     16.92 o 
   6   6  18      126.38      120.74     10.37 o 
   7   6  18       38.76       41.34      7.52 o 
   1   7  18      167.00      174.75     15.13 o 
   2   7  18       77.09       76.30     14.95 o 
   3   7  18        3.82        8.06      9.63 o 
   4   7  18       63.62       54.18     11.37 o 
   5   7  18       66.57       72.96     17.12 o 
   6   7  18       49.53       85.20     18.30 o 
   0   8  18      141.99      204.18     23.20 o 
   1   8  18      103.73      104.77     15.92 o 
   2   8  18        5.99       19.23      6.87 o 
   3   8  18        3.45        3.02      6.65 o 
   4   8  18       48.20       65.41     10.01 o 
   5   8  18       77.32       72.17     14.42 o 
   1   9  18       73.15       76.86     11.01 o 
   2   9  18       30.74       40.19      9.02 o 
   3   9  18       51.66       55.41     19.25 o 
   1   1  19        1.84       38.27      6.98 o 
   2   1  19      172.81      185.19     10.61 o 
   3   1  19       57.47       42.57      5.91 o 
   4   1  19       29.36       30.28      4.34 o 
   5   1  19       58.33       57.36      5.29 o 
   6   1  19        8.70        1.50      3.48 o 
   7   1  19       33.48       32.30      6.91 o 
   8   1  19        1.37       -0.18      6.06 o 
   0   2  19      247.19      251.51     17.29 o 
   1   2  19       40.91       24.53      7.78 o 
   2   2  19       33.41       22.05      5.56 o 
   3   2  19       31.58       38.06      8.04 o 
   4   2  19      104.60      101.16      7.50 o 
   5   2  19      105.08      127.91      8.17 o 
   6   2  19       33.59       13.96      5.05 o 
   7   2  19        1.48        3.08      4.53 o 
   8   2  19      173.37      169.31     20.10 o 
   1   3  19      229.23      244.67     17.78 o 
   2   3  19      206.47      202.72     12.69 o 
   3   3  19       86.02       75.85      8.92 o 
   4   3  19        4.09       -0.13      3.80 o 
   5   3  19        7.78        1.73      3.80 o 
   6   3  19       99.73      105.88      8.57 o 
   7   3  19       85.80      106.14     10.13 o 
   8   3  19        0.85       -3.61      4.76 o 
   0   4  19      709.78      771.13     42.01 o 
   1   4  19       16.97       19.56      9.06 o 
   2   4  19       26.71       20.19      6.98 o 
   3   4  19      448.84      469.96     19.23 o 
   4   4  19       66.20       70.74      6.48 o 
   5   4  19      134.55      115.87      7.72 o 
   6   4  19       42.25       31.24      5.45 o 
   7   4  19       45.99       30.64      5.81 o 
   1   5  19       23.84        9.81      7.65 o 
   2   5  19       30.95       26.53      7.30 o 
   3   5  19       25.13       26.16      5.57 o 
   4   5  19       23.17       20.00      6.59 o 
   5   5  19       12.95        5.06      4.69 o 
   6   5  19       10.13        5.13      5.06 o 
   7   5  19       34.28       36.19      7.40 o 
   0   6  19        0.43        0.19      7.95 o 
   1   6  19       47.24       53.60     10.26 o 
   2   6  19      208.55      214.13     16.53 o 
   3   6  19       32.32       30.93      5.68 o 
   4   6  19       84.00       88.78      7.74 o 
   5   6  19        1.81       -0.65      5.69 o 
   6   6  19      105.89      110.69     13.92 o 
   1   7  19       34.15       45.76      9.98 o 
   2   7  19       37.01       51.61     14.98 o 
   3   7  19      153.21      164.94     14.52 o 
   4   7  19       37.51       41.28      9.06 o 
   5   7  19       19.05       51.67     16.23 o 
   0   8  19      552.98      685.60     42.78 o 
   1   8  19       13.42       14.73      7.74 o 
   2   8  19       41.49       35.19     17.91 o 
   3   8  19      108.13      151.32     15.40 o 
   0   0  20      833.18      812.43     43.13 o 
   1   0  20       28.79       42.26      9.39 o 
   2   0  20     1031.49     1055.79     34.97 o 
   3   0  20       40.58       27.07      6.97 o 
   4   0  20       62.49       67.85      8.39 o 
   5   0  20      153.98      137.21     11.70 o 
   6   0  20       40.42       48.71      7.04 o 
   7   0  20       48.59       52.11     15.60 o 
   1   1  20      388.75      361.98     22.51 o 
   2   1  20      120.19      145.50      9.58 o 
   3   1  20        8.22        3.10      4.16 o 
   4   1  20      248.54      278.97     12.07 o 
   5   1  20        2.65       -1.07      3.83 o 
   6   1  20       17.34        3.56      3.19 o 
   7   1  20       33.86       28.14      6.00 o 
   0   2  20        2.68       -0.67      6.87 o 
   1   2  20       27.11       21.23      4.52 o 
   2   2  20      253.28      261.82     12.89 o 
   3   2  20        9.75       10.74      5.21 o 
   4   2  20       28.01       26.58      4.45 o 
   5   2  20       26.76       22.12      4.03 o 
   6   2  20        0.14       -6.45      6.45 o 
   7   2  20       19.07       10.24      5.58 o 
   1   3  20        2.50       -2.85      5.20 o 
   2   3  20        7.48        1.64      5.09 o 
   3   3  20        5.85        6.00      6.00 o 
   4   3  20       12.05       16.89      4.14 o 
   5   3  20        3.85        4.86      4.15 o 
   6   3  20        0.48       -1.52      4.22 o 
   0   4  20      508.58      621.58     39.54 o 
   1   4  20      198.27      222.43     17.14 o 
   2   4  20      185.34      183.80     12.92 o 
   3   4  20       92.16       90.82      9.75 o 
   4   4  20       45.62       51.14      5.57 o 
   5   4  20        0.06       -1.85      4.37 o 
   6   4  20       16.29       12.24      5.08 o 
   1   5  20       20.42       19.55      7.66 o 
   2   5  20      103.11      118.97     12.58 o 
   3   5  20        9.31       13.70      5.05 o 
   4   5  20      191.40      210.47     10.52 o 
   5   5  20       12.53       19.22      5.68 o 
   0   6  20      245.31      343.51     29.58 o 
   1   6  20       28.13       21.58      7.85 o 
   2   6  20      311.39      333.69     21.06 o 
   3   6  20        4.16       -2.63      4.40 o 
   4   6  20        5.27        3.68      5.03 o 
   1   7  20       84.75      108.29     13.47 o 
   2   7  20        6.66        0.15      6.80 o 
   3   7  20        1.78       -2.54      9.73 o 
   1   1  21       45.09       52.52      6.75 o 
   2   1  21       69.15       56.98      7.20 o 
   3   1  21       42.88       41.92      6.74 o 
   4   1  21        2.19        7.29      3.86 o 
   5   1  21        0.01       -0.41      3.63 o 
   6   1  21        1.39       -5.66      5.66 o 
   0   2  21      133.59      131.13     13.78 o 
   1   2  21       23.98       29.25      6.66 o 
   2   2  21        0.38        1.45      5.62 o 
   3   2  21      370.18      439.44     16.80 o 
   4   2  21       24.57       30.41      4.98 o 
   5   2  21       82.51       97.93      6.99 o 
   1   3  21       44.18       49.66      5.88 o 
   2   3  21       16.34       18.38      6.13 o 
   3   3  21       63.55       71.97      8.85 o 
   4   3  21        0.81        5.83      4.51 o 
   5   3  21       91.77       81.64      7.07 o 
   0   4  21       43.13       50.38     14.50 o 
   1   4  21       34.02       35.52      6.17 o 
   2   4  21       15.27       12.50      5.68 o 
   3   4  21       67.81       63.92      7.22 o 
   4   4  21       32.73       24.68      5.21 o 
   1   5  21       12.03        5.05      6.70 o 
   2   5  21       39.25       29.96      7.30 o 
   3   5  21        0.18       -1.13      4.08 o 
   0   6  21        5.44       -1.00      8.64 o 
   1   6  21        2.40        8.65     12.17 o 
   2   6  21        1.14      -11.64     11.64 o 
   0   0  22      769.94      855.70     47.94 o 
   1   0  22       33.89       37.41     10.04 o 
   2   0  22       55.45       68.99     11.92 o 
   3   0  22       32.58       35.11      8.49 o 
   4   0  22       69.93       78.12     11.83 o 
   1   1  22      125.67      147.23     10.57 o 
   2   1  22       59.28       77.16      8.24 o 
   3   1  22       47.09       44.01      6.97 o 
   4   1  22       16.07       25.04      7.33 o 
   0   2  22      120.90      105.81     13.76 o 
   1   2  22       52.26       48.98      6.49 o 
   2   2  22        0.67       -2.68      5.23 o 
   3   2  22       10.99       14.49      7.60 o 
   1   3  22       18.33       11.38      4.95 o 
   2   3  22       11.08        1.19      5.09 o 
   3   3  22       35.72       31.54      5.67 o 
   0   4  22        3.47       -4.61      8.24 o 
   1   4  22       40.28       29.42      6.69 o 
                                                 
